# Supplementary material for: Comparative analysis between endometrial proteomes of pregnant and non-pregnant ewes during the peri-implantation period
Source: J Anim Sci Biotechnol. 2015 Apr 25;6(1):18. doi: 10.1186/s40104-015-0017-0 (PMC4447021; doi:10.1186/s40104-015-0017-0)
Supplement: Additional file 1: Table S2-S5. — Lists of proteins identified in each sample. Table S6-S9. Lists of DEPs in each comparison. Table S10. Total peptides identified in each sample. [file 40104_2015_17_MOESM1_ESM.xls]

## Sheet: Total proteins in C area (NP)
Table S2 Total proteins identified in C areas of NP group
Biological sample name	EnsemblProteinID	EnsemblGeneID	LFQ Intensity of Sample 1	LFQ Intensity of Sample 2	LFQ Intensity of Sample 3	Average
EL(C area)	ENSBTAP00000017420	ENSBTAG00000013103	3351300000	1455300000	3219400000	2.67533e+09
EL(C area)	ENSBTAP00000008132	ENSBTAG00000006189	3328800000	1360900000	1982100000	2.22393e+09
EL(C area)	ENSBTAP00000036954	ENSBTAG00000014614	3141000000	410420000	1302400000	1617940000
EL(C area)	ENSBTAP00000053669	ENSBTAG00000026986	1496200000	1674600000	1509100000	1.55997e+09
EL(C area)	ENSBTAP00000030179	ENSBTAG00000011190	1930300000	348960000	962610000	1.08062e+09
EL(C area)	ENSBTAP00000018479	ENSBTAG00000030190	1808500000	297910000	637010000	9.14473e+08
EL(C area)	ENSBTAP00000043063	ENSBTAG00000038748	234700000	535490000	1767900000	846030000
EL(C area)	ENSBTAP00000009564	ENSBTAG00000007273	520410000	806670000	1167600000	831560000
EL(C area)	ENSBTAP00000024572	ENSBTAG00000018463	572670000	761710000	754030000	6.96137e+08
EL(C area)	ENSBTAP00000041616	ENSBTAG00000031160	627350000	617230000	740280000	661620000
EL(C area)	ENSBTAP00000022034	ENSBTAG00000026417	482600000	1017600000	401190000	6.33797e+08
EL(C area)	ENSBTAP00000000929	ENSBTAG00000010763	1161300000	42743000	623570000	6.09204e+08
EL(C area)	ENSBTAP00000016499	ENSBTAG00000012409	324790000	754780000	661010000	5.80193e+08
EL(C area)	ENSBTAP00000007041	ENSBTAG00000005353	1094600000	114370000	484670000	5.64547e+08
EL(C area)	ENSBTAP00000021273	ENSBTAG00000015988	1052900000	111870000	307900000	490890000
EL(C area)	ENSBTAP00000038184	ENSBTAG00000039992	434850000	447880000	457720000	4.46817e+08
EL(C area)	ENSBTAP00000015668	ENSBTAG00000011802	808190000	236000000	271640000	438610000
EL(C area)	ENSBTAP00000049867	ENSBTAG00000018255	490310000	311670000	468760000	423580000
EL(C area)	ENSBTAP00000020080	ENSBTAG00000015089	473010000	253980000	310980000	345990000
EL(C area)	ENSBTAP00000025663	ENSBTAG00000019269	619070000	136690000	256930000	3.37563e+08
EL(C area)	ENSBTAP00000008372	ENSBTAG00000025274	392680000	228960000	347880000	3.23173e+08
EL(C area)	ENSBTAP00000012655	ENSBTAG00000009615	231520000	348330000	322930000	3.00927e+08
EL(C area)	ENSBTAP00000009469	ENSBTAG00000007196	584450000	64639000	238120000	2.95736e+08
EL(C area)	ENSBTAP00000012740	ENSBTAG00000009665	112980000	268280000	492990000	2.91417e+08
EL(C area)	ENSBTAP00000000673	ENSBTAG00000000522	219070000	264960000	374050000	2.86027e+08
EL(C area)	ENSBTAP00000009264	ENSBTAG00000007043	217390000	341980000	240290000	2.66553e+08
EL(C area)	ENSBTAP00000021569	ENSBTAG00000016208	226730000	263720000	235840000	2.42097e+08
EL(C area)	ENSBTAP00000046733	ENSBTAG00000035429	86621000	381930000	225590000	2.3138e+08
EL(C area)	ENSBTAP00000025951	ENSBTAG00000012003	237760000	215730000	218510000	224000000
EL(C area)	ENSBTAP00000006167	ENSBTAG00000018137	63893000	218190000	377680000	219921000
EL(C area)	ENSBTAP00000047927	ENSBTAG00000005957	134390000	155140000	305150000	1.98227e+08
EL(C area)	ENSBTAP00000019318	ENSBTAG00000014534	220230000	184620000	171230000	1.92027e+08
EL(C area)	ENSBTAP00000005553	ENSBTAG00000004240	166150000	146900000	255900000	189650000
EL(C area)	ENSBTAP00000013737	ENSBTAG00000010402	188870000	200480000	175340000	188230000
EL(C area)	ENSBTAP00000001034	ENSBTAG00000000778	151910000	218760000	189460000	186710000
EL(C area)	ENSBTAP00000002145	ENSBTAG00000001638	62184000	208260000	285130000	1.85191e+08
EL(C area)	ENSBTAP00000015883	ENSBTAG00000011969	180450000	167400000	194190000	180680000
EL(C area)	ENSBTAP00000008225	ENSBTAG00000006270	165150000	192600000	176360000	1.78037e+08
EL(C area)	ENSBTAP00000022854	ENSBTAG00000017196	156990000	203600000	172430000	1.77673e+08
EL(C area)	ENSBTAP00000017912	ENSBTAG00000013468	201800000	141590000	186970000	1.76787e+08
EL(C area)	ENSBTAP00000017710	ENSBTAG00000013315	182150000	116100000	221300000	1.73183e+08
EL(C area)	ENSBTAP00000026358	ENSBTAG00000019782	208890000	159380000	139770000	1.69347e+08
EL(C area)	ENSBTAP00000020036	ENSBTAG00000015053	171930000	169850000	165600000	1.69127e+08
EL(C area)	ENSBTAP00000010082	ENSBTAG00000007662	129800000	192810000	183140000	1.68583e+08
EL(C area)	ENSBTAP00000011675	ENSBTAG00000008866	371710000	9138400	97172000	1.5934e+08
EL(C area)	ENSBTAP00000009158	ENSBTAG00000006969	170620000	154310000	134550000	153160000
EL(C area)	ENSBTAP00000036487	ENSBTAG00000025868	224510000	92561000	138870000	1.5198e+08
EL(C area)	ENSBTAP00000004560	ENSBTAG00000003505	176840000	123200000	152980000	1.51007e+08
EL(C area)	ENSBTAP00000017500	ENSBTAG00000025441	131350000	158560000	150930000	1.46947e+08
EL(C area)	ENSBTAP00000010661	ENSBTAG00000008103	266110000	59735000	101110000	1.42318e+08
EL(C area)	ENSBTAP00000017839	ENSBTAG00000013411	196970000	112000000	101060000	1.36677e+08
EL(C area)	ENSBTAP00000028162	ENSBTAG00000021131	129510000	133080000	138680000	1.33757e+08
EL(C area)	ENSBTAP00000044619	ENSBTAG00000001601	141230000	129440000	121210000	1.30627e+08
EL(C area)	ENSBTAP00000022919	ENSBTAG00000017246	130250000	108460000	142100000	1.26937e+08
EL(C area)	ENSBTAP00000004635	ENSBTAG00000003564	159800000	125520000	95268000	1.26863e+08
EL(C area)	ENSBTAP00000022744	ENSBTAG00000017122	179010000	78042000	117150000	124734000
EL(C area)	ENSBTAP00000001613	ENSBTAG00000001219	53454000	144020000	176110000	124528000
EL(C area)	ENSBTAP00000008207	ENSBTAG00000006253	139460000	65213000	168230000	124301000
EL(C area)	ENSBTAP00000028988	ENSBTAG00000021746	90066000	142180000	127870000	1.20039e+08
EL(C area)	ENSBTAP00000039506	ENSBTAG00000001027	132250000	128130000	99448000	1.19943e+08
EL(C area)	ENSBTAP00000024448	ENSBTAG00000018373	104280000	137350000	109670000	117100000
EL(C area)	ENSBTAP00000053644	ENSBTAG00000021879	196650000	51275000	91896000	1.13274e+08
EL(C area)	ENSBTAP00000014883	ENSBTAG00000011207	223450000	10861000	104250000	1.12854e+08
EL(C area)	ENSBTAP00000004364	ENSBTAG00000003362	93098000	144620000	100360000	1.12693e+08
EL(C area)	ENSBTAP00000022210	ENSBTAG00000016708	88972000	125810000	117110000	1.10631e+08
EL(C area)	ENSBTAP00000008877	ENSBTAG00000006745	40508000	137490000	150540000	1.09513e+08
EL(C area)	ENSBTAP00000007526	ENSBTAG00000005726	121060000	95735000	106370000	1.07722e+08
EL(C area)	ENSBTAP00000038329	ENSBTAG00000026917	55629000	141800000	122450000	1.06626e+08
EL(C area)	ENSBTAP00000015694	ENSBTAG00000011824	184670000	48265000	78376000	1.0377e+08
EL(C area)	ENSBTAP00000023373	ENSBTAG00000017574	88703000	116330000	105600000	1.03544e+08
EL(C area)	ENSBTAP00000004615	ENSBTAG00000003548	68227000	120130000	108620000	9.89923e+07
EL(C area)	ENSBTAP00000014304	ENSBTAG00000010799	134090000	56648000	106060000	9.89327e+07
EL(C area)	ENSBTAP00000023627	ENSBTAG00000017765	53872000	132800000	103980000	96884000
EL(C area)	ENSBTAP00000011616	ENSBTAG00000022520	0	139190000	150510000	9.65667e+07
EL(C area)	ENSBTAP00000017835	ENSBTAG00000013406	194490000	14276000	79028000	9.59313e+07
EL(C area)	ENSBTAP00000021328	ENSBTAG00000016024	131590000	91614000	61603000	9.49357e+07
EL(C area)	ENSBTAP00000003259	ENSBTAG00000002507	109810000	76266000	96898000	9.43247e+07
EL(C area)	ENSBTAP00000033386	ENSBTAG00000013718	66529000	112500000	97103000	92044000
EL(C area)	ENSBTAP00000023709	ENSBTAG00000017834	128750000	47350000	96930000	91010000
EL(C area)	ENSBTAP00000051256	ENSBTAG00000039163	11019000	235030000	22737000	8.95953e+07
EL(C area)	ENSBTAP00000003376	ENSBTAG00000002608	65580000	158100000	45084000	89588000
EL(C area)	ENSBTAP00000005581	ENSBTAG00000004258	89792000	102580000	75938000	8.94367e+07
EL(C area)	ENSBTAP00000010925	ENSBTAG00000008300	67324000	62184000	135930000	8.84793e+07
EL(C area)	ENSBTAP00000014894	ENSBTAG00000011215	96567000	64865000	102350000	8.79273e+07
EL(C area)	ENSBTAP00000020111	ENSBTAG00000015114	103110000	64050000	89037000	85399000
EL(C area)	ENSBTAP00000017783	ENSBTAG00000013369	196550000	13414000	44442000	84802000
EL(C area)	ENSBTAP00000024641	ENSBTAG00000018513	127530000	49109000	72713000	8.31173e+07
EL(C area)	ENSBTAP00000042574	ENSBTAG00000031846	191980000	8434300	48795000	8.30698e+07
EL(C area)	ENSBTAP00000017863	ENSBTAG00000013424	76608000	81867000	85310000	8.12617e+07
EL(C area)	ENSBTAP00000020395	ENSBTAG00000015327	63664000	94007000	83555000	8.04087e+07
EL(C area)	ENSBTAP00000044281	ENSBTAG00000033117	41835000	142040000	56458000	80111000
EL(C area)	ENSBTAP00000002508	ENSBTAG00000001928	80204000	72887000	85442000	79511000
EL(C area)	ENSBTAP00000048368	ENSBTAG00000007606	68810000	85456000	83706000	79324000
EL(C area)	ENSBTAP00000004079	ENSBTAG00000035998	149990000	23477000	61966000	7.84777e+07
EL(C area)	ENSBTAP00000019411	ENSBTAG00000014583	62369000	95179000	71931000	76493000
EL(C area)	ENSBTAP00000019385	ENSBTAG00000014567	171570000	11684000	39016000	74090000
EL(C area)	ENSBTAP00000023581	ENSBTAG00000017733	86849000	58954000	75163000	7.36553e+07
EL(C area)	ENSBTAP00000007442	ENSBTAG00000005664	36781000	105150000	77353000	7.30947e+07
EL(C area)	ENSBTAP00000018540	ENSBTAG00000013952	60946000	76567000	75962000	7.11583e+07
EL(C area)	ENSBTAP00000050955	ENSBTAG00000038047	35980000	116950000	54581000	6.91703e+07
EL(C area)	ENSBTAP00000024107	ENSBTAG00000018115	78507000	77646000	48492000	68215000
EL(C area)	ENSBTAP00000041906	ENSBTAG00000009462	73589000	60717000	69576000	6.79607e+07
EL(C area)	ENSBTAP00000016708	ENSBTAG00000012586	67257000	93870000	40433000	6.71867e+07
EL(C area)	ENSBTAP00000015049	ENSBTAG00000011324	82657000	37928000	80356000	6.69803e+07
EL(C area)	ENSBTAP00000032110	ENSBTAG00000001553	60565000	77523000	58934000	65674000
EL(C area)	ENSBTAP00000031493	ENSBTAG00000003408	37155000	78693000	77475000	64441000
EL(C area)	ENSBTAP00000008335	ENSBTAG00000006354	104630	190080000	2175400	64120010
EL(C area)	ENSBTAP00000006992	ENSBTAG00000005316	61874000	70714000	56528000	6.30387e+07
EL(C area)	ENSBTAP00000026725	ENSBTAG00000020056	164400000	6778800	17109000	62762600
EL(C area)	ENSBTAP00000028757	ENSBTAG00000021580	44644000	85417000	57931000	62664000
EL(C area)	ENSBTAP00000024155	ENSBTAG00000038604	58578000	52123000	75282000	6.19943e+07
EL(C area)	ENSBTAP00000015248	ENSBTAG00000011473	120480000	16205000	48209000	6.16313e+07
EL(C area)	ENSBTAP00000009699	ENSBTAG00000007375	64428000	68972000	51185000	6.15283e+07
EL(C area)	ENSBTAP00000026118	ENSBTAG00000019603	58063000	80687000	43659000	60803000
EL(C area)	ENSBTAP00000009208	ENSBTAG00000006995	40317000	65760000	67398000	57825000
EL(C area)	ENSBTAP00000002071	ENSBTAG00000001580	52344000	58517000	60929000	5.72633e+07
EL(C area)	ENSBTAP00000027339	ENSBTAG00000020518	57698000	57518000	56049000	5.70883e+07
EL(C area)	ENSBTAP00000043357	ENSBTAG00000032456	46194000	85241000	39684000	5.70397e+07
EL(C area)	ENSBTAP00000021507	ENSBTAG00000016156	26578000	62888000	81014000	5.68267e+07
EL(C area)	ENSBTAP00000015996	ENSBTAG00000012062	63050000	52439000	54069000	5.65193e+07
EL(C area)	ENSBTAP00000009723	ENSBTAG00000007397	48243000	30553000	87151000	5.53157e+07
EL(C area)	ENSBTAP00000017366	ENSBTAG00000013060	51453000	59572000	54295000	5.51067e+07
EL(C area)	ENSBTAP00000001187	ENSBTAG00000000894	52176000	61658000	50938000	54924000
EL(C area)	ENSBTAP00000019719	ENSBTAG00000014809	40643000	62678000	61434000	5.49183e+07
EL(C area)	ENSBTAP00000019970	ENSBTAG00000015000	58264000	65044000	41195000	5.48343e+07
EL(C area)	ENSBTAP00000000752	ENSBTAG00000000575	58473000	12570000	91897000	5.43133e+07
EL(C area)	ENSBTAP00000022272	ENSBTAG00000016750	60295000	57284000	45316000	5.42983e+07
EL(C area)	ENSBTAP00000012519	ENSBTAG00000009513	99349000	19126000	43259000	5.39113e+07
EL(C area)	ENSBTAP00000014585	ENSBTAG00000010991	41014000	78816000	39435000	5.30883e+07
EL(C area)	ENSBTAP00000017722	ENSBTAG00000013327	26089000	94017000	33614000	51240000
EL(C area)	ENSBTAP00000007943	ENSBTAG00000006045	44913000	65932000	42814000	5.12197e+07
EL(C area)	ENSBTAP00000044376	ENSBTAG00000033190	54969000	45252000	52652000	5.09577e+07
EL(C area)	ENSBTAP00000000289	ENSBTAG00000000236	37878000	61658000	49240000	49592000
EL(C area)	ENSBTAP00000003192	ENSBTAG00000030974	50183000	44367000	51418000	48656000
EL(C area)	ENSBTAP00000027850	ENSBTAG00000020905	3690500	4100800	136750000	4.81804e+07
EL(C area)	ENSBTAP00000002326	ENSBTAG00000001777	43154000	46702000	51296000	4.70507e+07
EL(C area)	ENSBTAP00000028239	ENSBTAG00000021191	59878000	35870000	44805000	46851000
EL(C area)	ENSBTAP00000022299	ENSBTAG00000016764	40270000	54195000	44590000	4.63517e+07
EL(C area)	ENSBTAP00000029090	ENSBTAG00000014490	57944000	34099000	45448000	4.58303e+07
EL(C area)	ENSBTAP00000040521	ENSBTAG00000003530	34802000	56622000	45686000	4.57033e+07
EL(C area)	ENSBTAP00000022979	ENSBTAG00000017280	5010600	78804000	52743000	45519200
EL(C area)	ENSBTAP00000015828	ENSBTAG00000011922	57092000	44865000	33505000	45154000
EL(C area)	ENSBTAP00000002944	ENSBTAG00000002278	83604000	13302000	38321000	4.50757e+07
EL(C area)	ENSBTAP00000012837	ENSBTAG00000009735	26520000	41606000	67071000	4.50657e+07
EL(C area)	ENSBTAP00000019854	ENSBTAG00000014912	53558000	33761000	46168000	4.44957e+07
EL(C area)	ENSBTAP00000021049	ENSBTAG00000015839	28065000	54242000	49956000	4.40877e+07
EL(C area)	ENSBTAP00000028188	ENSBTAG00000021151	53134000	48052000	28659000	4.32817e+07
EL(C area)	ENSBTAP00000020326	ENSBTAG00000015285	41935000	44161000	42306000	4.28007e+07
EL(C area)	ENSBTAP00000048113	ENSBTAG00000037677	26071000	52029000	49499000	42533000
EL(C area)	ENSBTAP00000013663	ENSBTAG00000010347	31077000	51488000	44708000	4.24243e+07
EL(C area)	ENSBTAP00000021304	ENSBTAG00000016007	45168000	53522000	28580000	4.24233e+07
EL(C area)	ENSBTAP00000022378	ENSBTAG00000016822	37265000	48912000	40213000	42130000
EL(C area)	ENSBTAP00000049383	ENSBTAG00000008985	36977000	38005000	50547000	41843000
EL(C area)	ENSBTAP00000008146	ENSBTAG00000006202	34580000	53393000	37168000	4.17137e+07
EL(C area)	ENSBTAP00000020690	ENSBTAG00000015571	16151000	58153000	50139000	41481000
EL(C area)	ENSBTAP00000021256	ENSBTAG00000015978	14157000	56218000	51896000	40757000
EL(C area)	ENSBTAP00000041860	ENSBTAG00000002953	35303000	44092000	40992000	40129000
EL(C area)	ENSBTAP00000009261	ENSBTAG00000007041	8281900	70704000	40624000	3.987e+07
EL(C area)	ENSBTAP00000023122	ENSBTAG00000017389	34886000	43852000	39174000	39304000
EL(C area)	ENSBTAP00000022782	ENSBTAG00000017143	30450000	46490000	38305000	38415000
EL(C area)	ENSBTAP00000008889	ENSBTAG00000006756	39141000	33030000	42708000	38293000
EL(C area)	ENSBTAP00000012357	ENSBTAG00000009389	41310000	33381000	37379000	3.73567e+07
EL(C area)	ENSBTAP00000041398	ENSBTAG00000030979	31922000	35005000	44787000	37238000
EL(C area)	ENSBTAP00000017988	ENSBTAG00000013527	34577000	47956000	28859000	3.71307e+07
EL(C area)	ENSBTAP00000000259	ENSBTAG00000000215	37857000	39595000	33731000	37061000
EL(C area)	ENSBTAP00000004751	ENSBTAG00000003642	44669000	30213000	34577000	3.64863e+07
EL(C area)	ENSBTAP00000021719	ENSBTAG00000016328	30362000	42304000	35978000	3.62147e+07
EL(C area)	ENSBTAP00000001108	ENSBTAG00000000836	31467000	46560000	30191000	3.60727e+07
EL(C area)	ENSBTAP00000052689	ENSBTAG00000002882	33585000	37294000	37061000	35980000
EL(C area)	ENSBTAP00000005982	ENSBTAG00000004553	76829000	10487000	20451000	3.59223e+07
EL(C area)	ENSBTAP00000032864	ENSBTAG00000012697	33060000	37740000	35364000	35388000
EL(C area)	ENSBTAP00000053095	ENSBTAG00000003758	32667000	39749000	33032000	3.51493e+07
EL(C area)	ENSBTAP00000033996	ENSBTAG00000017852	34673000	40733000	28742000	34716000
EL(C area)	ENSBTAP00000027913	ENSBTAG00000020959	34568000	39901000	29266000	3.45783e+07
EL(C area)	ENSBTAP00000009365	ENSBTAG00000007113	33170000	15669000	53098000	33979000
EL(C area)	ENSBTAP00000017775	ENSBTAG00000013363	50192000	27837000	23748000	3.39257e+07
EL(C area)	ENSBTAP00000003559	ENSBTAG00000002745	35171000	36889000	29419000	3.38263e+07
EL(C area)	ENSBTAP00000011559	ENSBTAG00000021039	35896000	33624000	31589000	33703000
EL(C area)	ENSBTAP00000042130	ENSBTAG00000016598	36140000	29718000	33420000	3.30927e+07
EL(C area)	ENSBTAP00000034086	ENSBTAG00000024561	0	98894000	0	3.29647e+07
EL(C area)	ENSBTAP00000004145	ENSBTAG00000003191	24153000	41143000	32250000	3.25153e+07
EL(C area)	ENSBTAP00000017497	ENSBTAG00000013162	30832000	31611000	34615000	3.23527e+07
EL(C area)	ENSBTAP00000016093	ENSBTAG00000012125	31041000	38641000	27110000	32264000
EL(C area)	ENSBTAP00000032779	ENSBTAG00000002108	23725000	40426000	32024000	3.20583e+07
EL(C area)	ENSBTAP00000015881	ENSBTAG00000011966	38641000	22525000	35006000	3.20573e+07
EL(C area)	ENSBTAP00000009531	ENSBTAG00000007244	40166000	21969000	33772000	31969000
EL(C area)	ENSBTAP00000005752	ENSBTAG00000004384	6617600	22210000	65649000	31492200
EL(C area)	ENSBTAP00000027076	ENSBTAG00000020316	12155000	40426000	40948000	3.11763e+07
EL(C area)	ENSBTAP00000022558	ENSBTAG00000016956	33505000	33300000	25574000	30793000
EL(C area)	ENSBTAP00000006911	ENSBTAG00000005250	7334900	48676000	35663000	3.0558e+07
EL(C area)	ENSBTAP00000025418	ENSBTAG00000019081	6100700	23480000	61977000	3.05192e+07
EL(C area)	ENSBTAP00000013112	ENSBTAG00000009939	26700000	33120000	31220000	3.03467e+07
EL(C area)	ENSBTAP00000023751	ENSBTAG00000017869	50587000	15867000	24497000	30317000
EL(C area)	ENSBTAP00000049910	ENSBTAG00000040116	6429500	58036000	25761000	30075500
EL(C area)	ENSBTAP00000022411	ENSBTAG00000016846	10378000	50291000	28953000	29874000
EL(C area)	ENSBTAP00000027511	ENSBTAG00000020645	26005000	31508000	31327000	2.96133e+07
EL(C area)	ENSBTAP00000046374	ENSBTAG00000014766	30814000	28902000	29110000	2.96087e+07
EL(C area)	ENSBTAP00000026183	ENSBTAG00000019648	27897000	29640000	30086000	2.92077e+07
EL(C area)	ENSBTAP00000004410	ENSBTAG00000003401	25300000	32231000	29494000	2.90083e+07
EL(C area)	ENSBTAP00000024660	ENSBTAG00000018527	31252000	24120000	28371000	2.79143e+07
EL(C area)	ENSBTAP00000028263	ENSBTAG00000021211	33265000	13785000	36479000	27843000
EL(C area)	ENSBTAP00000007481	ENSBTAG00000005694	32638000	13742000	36719000	2.76997e+07
EL(C area)	ENSBTAP00000042551	ENSBTAG00000014295	39012000	21805000	20989000	2.72687e+07
EL(C area)	ENSBTAP00000011521	ENSBTAG00000008743	21841000	29163000	30014000	27006000
EL(C area)	ENSBTAP00000031070	ENSBTAG00000009841	29551000	23927000	26770000	2.67493e+07
EL(C area)	ENSBTAP00000046706	ENSBTAG00000035379	47352000	12514000	20315000	26727000
EL(C area)	ENSBTAP00000012866	ENSBTAG00000009757	23656000	32111000	23434000	2.64003e+07
EL(C area)	ENSBTAP00000006450	ENSBTAG00000004905	14401000	39942000	24508000	2.62837e+07
EL(C area)	ENSBTAP00000008431	ENSBTAG00000006429	27909000	26773000	23399000	26027000
EL(C area)	ENSBTAP00000049262	ENSBTAG00000013113	24865000	27584000	23496000	25315000
EL(C area)	ENSBTAP00000015166	ENSBTAG00000011412	46460000	9872100	18781000	25037700
EL(C area)	ENSBTAP00000012972	ENSBTAG00000009842	4977300	23667000	45544000	2.47294e+07
EL(C area)	ENSBTAP00000016410	ENSBTAG00000012365	17289000	31633000	24076000	2.43327e+07
EL(C area)	ENSBTAP00000008386	ENSBTAG00000006396	19477000	32406000	20734000	2.42057e+07
EL(C area)	ENSBTAP00000041066	ENSBTAG00000004651	31971000	18189000	21882000	24014000
EL(C area)	ENSBTAP00000049470	ENSBTAG00000001271	2838000	24538000	44464000	2.39467e+07
EL(C area)	ENSBTAP00000001646	ENSBTAG00000001246	20654000	25534000	25632000	23940000
EL(C area)	ENSBTAP00000008358	ENSBTAG00000006370	21439000	22440000	27928000	2.39357e+07
EL(C area)	ENSBTAP00000016512	ENSBTAG00000012442	26326000	21778000	23439000	2.38477e+07
EL(C area)	ENSBTAP00000015716	ENSBTAG00000011843	22771000	23353000	24847000	23657000
EL(C area)	ENSBTAP00000003962	ENSBTAG00000005620	16518000	31305000	22739000	2.35207e+07
EL(C area)	ENSBTAP00000014091	ENSBTAG00000010661	43826000	15029000	11445000	2.34333e+07
EL(C area)	ENSBTAP00000024092	ENSBTAG00000018101	17152000	35908000	17200000	23420000
EL(C area)	ENSBTAP00000021909	ENSBTAG00000016481	24716000	21303000	23691000	2.32367e+07
EL(C area)	ENSBTAP00000024203	ENSBTAG00000018186	22529000	30141000	16656000	2.31087e+07
EL(C area)	ENSBTAP00000022054	ENSBTAG00000016578	27839000	20879000	20597000	23105000
EL(C area)	ENSBTAP00000029553	ENSBTAG00000001332	29761000	17930000	21535000	2.30753e+07
EL(C area)	ENSBTAP00000010928	ENSBTAG00000008303	28744000	22556000	17822000	2.30407e+07
EL(C area)	ENSBTAP00000000902	ENSBTAG00000000679	0	2473100	66473000	2.2982e+07
EL(C area)	ENSBTAP00000010159	ENSBTAG00000007725	15693000	31556000	21248000	2.28323e+07
EL(C area)	ENSBTAP00000023642	ENSBTAG00000017779	21062000	21049000	26377000	2.28293e+07
EL(C area)	ENSBTAP00000042612	ENSBTAG00000031875	15397000	27416000	25551000	22788000
EL(C area)	ENSBTAP00000048297	ENSBTAG00000009646	21621000	21762000	24035000	2.24727e+07
EL(C area)	ENSBTAP00000006847	ENSBTAG00000005191	24033000	21111000	21806000	2.23167e+07
EL(C area)	ENSBTAP00000037506	ENSBTAG00000009887	19970000	26689000	20276000	2.23117e+07
EL(C area)	ENSBTAP00000018092	ENSBTAG00000013607	34387000	20167000	12325000	22293000
EL(C area)	ENSBTAP00000009440	ENSBTAG00000007172	25995000	19780000	20970000	2.22483e+07
EL(C area)	ENSBTAP00000053001	ENSBTAG00000011327	20186000	24008000	22436000	22210000
EL(C area)	ENSBTAP00000020512	ENSBTAG00000015434	35396000	13410000	17774000	2.21933e+07
EL(C area)	ENSBTAP00000041055	ENSBTAG00000013627	11309000	25950000	28857000	2.20387e+07
EL(C area)	ENSBTAP00000006383	ENSBTAG00000004855	26626000	21168000	17964000	2.19193e+07
EL(C area)	ENSBTAP00000021587	ENSBTAG00000016224	23873000	18075000	23687000	2.18783e+07
EL(C area)	ENSBTAP00000004436	ENSBTAG00000003418	23475000	24161000	17887000	21841000
EL(C area)	ENSBTAP00000053553	ENSBTAG00000039684	26060000	12215000	26277000	2.15173e+07
EL(C area)	ENSBTAP00000037200	ENSBTAG00000026327	57070000	3114500	3704900	2.12965e+07
EL(C area)	ENSBTAP00000011612	ENSBTAG00000008817	39206000	7360800	16960000	21175600
EL(C area)	ENSBTAP00000017177	ENSBTAG00000012927	24771000	19223000	19108000	21034000
EL(C area)	ENSBTAP00000035516	ENSBTAG00000000341	14468000	26726000	21863000	21019000
EL(C area)	ENSBTAP00000005983	ENSBTAG00000004554	32175000	12895000	16088000	20386000
EL(C area)	ENSBTAP00000017995	ENSBTAG00000013533	15390000	29361000	16368000	20373000
EL(C area)	ENSBTAP00000021436	ENSBTAG00000016105	10935000	36056000	13961000	2.03173e+07
EL(C area)	ENSBTAP00000044733	ENSBTAG00000012778	23277000	22245000	15274000	2.02653e+07
EL(C area)	ENSBTAP00000022514	ENSBTAG00000016929	21450000	15003000	23538000	19997000
EL(C area)	ENSBTAP00000007933	ENSBTAG00000006039	14631000	25610000	19031000	1.97573e+07
EL(C area)	ENSBTAP00000010022	ENSBTAG00000007622	19673000	24944000	14528000	19715000
EL(C area)	ENSBTAP00000008650	ENSBTAG00000006586	14829000	20759000	23419000	19669000
EL(C area)	ENSBTAP00000002416	ENSBTAG00000001852	20723000	13045000	25044000	19604000
EL(C area)	ENSBTAP00000002674	ENSBTAG00000002068	13811000	24002000	20860000	1.95577e+07
EL(C area)	ENSBTAP00000002344	ENSBTAG00000007875	15008000	25517000	18091000	1.95387e+07
EL(C area)	ENSBTAP00000016201	ENSBTAG00000033326	2800700	37115000	18612000	1.95092e+07
EL(C area)	ENSBTAP00000005327	ENSBTAG00000004077	11448000	29017000	17996000	19487000
EL(C area)	ENSBTAP00000024825	ENSBTAG00000018656	13309000	23468000	21648000	19475000
EL(C area)	ENSBTAP00000013889	ENSBTAG00000010508	17784000	12349000	28035000	1.93893e+07
EL(C area)	ENSBTAP00000015889	ENSBTAG00000011975	15081000	27202000	15765000	1.93493e+07
EL(C area)	ENSBTAP00000051209	ENSBTAG00000014648	14468000	22351000	20987000	1.92687e+07
EL(C area)	ENSBTAP00000016514	ENSBTAG00000012447	14109000	24450000	19146000	19235000
EL(C area)	ENSBTAP00000025617	ENSBTAG00000019237	5406800	23716000	28275000	19132600
EL(C area)	ENSBTAP00000024584	ENSBTAG00000018469	16746000	13085000	27530000	1.91203e+07
EL(C area)	ENSBTAP00000007571	ENSBTAG00000005757	32106000	9790800	14843000	1.89133e+07
EL(C area)	ENSBTAP00000019791	ENSBTAG00000014862	20485000	27627000	8385700	1.88326e+07
EL(C area)	ENSBTAP00000031993	ENSBTAG00000001055	22935000	13425000	19804000	1.87213e+07
EL(C area)	ENSBTAP00000025691	ENSBTAG00000019295	18687000	18249000	19038000	18658000
EL(C area)	ENSBTAP00000052015	ENSBTAG00000015910	26548000	14919000	14325000	1.85973e+07
EL(C area)	ENSBTAP00000017696	ENSBTAG00000013308	17757000	16612000	21166000	1.85117e+07
EL(C area)	ENSBTAP00000002616	ENSBTAG00000002018	19202000	18759000	17234000	1.83983e+07
EL(C area)	ENSBTAP00000008616	ENSBTAG00000006556	34607000	9704700	10841000	1.83842e+07
EL(C area)	ENSBTAP00000019298	ENSBTAG00000014518	13552000	24101000	17395000	1.83493e+07
EL(C area)	ENSBTAP00000024299	ENSBTAG00000018258	13311000	19026000	22694000	1.83437e+07
EL(C area)	ENSBTAP00000026449	ENSBTAG00000019851	16596000	19677000	18384000	18219000
EL(C area)	ENSBTAP00000024376	ENSBTAG00000018320	15034000	24010000	15383000	1.81423e+07
EL(C area)	ENSBTAP00000025496	ENSBTAG00000019156	17835000	18254000	18311000	1.81333e+07
EL(C area)	ENSBTAP00000008609	ENSBTAG00000039793	13100000	31514000	9680600	18098200
EL(C area)	ENSBTAP00000015172	ENSBTAG00000011419	11540000	22932000	19604000	1.80253e+07
EL(C area)	ENSBTAP00000019767	ENSBTAG00000014843	22176000	12964000	18377000	17839000
EL(C area)	ENSBTAP00000018741	ENSBTAG00000014093	18906000	16385000	18206000	1.78323e+07
EL(C area)	ENSBTAP00000042274	ENSBTAG00000004531	13333000	22977000	17145000	1.78183e+07
EL(C area)	ENSBTAP00000029348	ENSBTAG00000022004	8032700	24388000	20832000	17750900
EL(C area)	ENSBTAP00000039209	ENSBTAG00000027446	28824000	12226000	11858000	17636000
EL(C area)	ENSBTAP00000025305	ENSBTAG00000019012	8102300	33933000	10652000	1.75624e+07
EL(C area)	ENSBTAP00000017251	ENSBTAG00000012975	20873000	15347000	15556000	1.72587e+07
EL(C area)	ENSBTAP00000007052	ENSBTAG00000005364	0	37684000	12843000	1.68423e+07
EL(C area)	ENSBTAP00000013079	ENSBTAG00000009908	12137000	23166000	15148000	16817000
EL(C area)	ENSBTAP00000001791	ENSBTAG00000001360	17632000	12131000	20600000	1.67877e+07
EL(C area)	ENSBTAP00000017991	ENSBTAG00000013530	10458000	28838000	10935000	1.67437e+07
EL(C area)	ENSBTAP00000016954	ENSBTAG00000012756	16507000	17938000	15640000	16695000
EL(C area)	ENSBTAP00000027662	ENSBTAG00000020757	14401000	19560000	15669000	1.65433e+07
EL(C area)	ENSBTAP00000001568	ENSBTAG00000001182	16383000	15213000	17891000	1.64957e+07
EL(C area)	ENSBTAP00000004190	ENSBTAG00000003229	14905000	17132000	17419000	1.64853e+07
EL(C area)	ENSBTAP00000023094	ENSBTAG00000017368	14643000	9055200	25492000	1.63967e+07
EL(C area)	ENSBTAP00000021651	ENSBTAG00000016278	15154000	16192000	17583000	1.63097e+07
EL(C area)	ENSBTAP00000051805	ENSBTAG00000038149	13078000	18580000	16680000	1.61127e+07
EL(C area)	ENSBTAP00000043570	ENSBTAG00000017759	2382600	5549200	39840000	1.59239e+07
EL(C area)	ENSBTAP00000001698	ENSBTAG00000001288	29449000	7814000	10345000	1.58693e+07
EL(C area)	ENSBTAP00000021956	ENSBTAG00000016516	10774000	18303000	18391000	1.58227e+07
EL(C area)	ENSBTAP00000009715	ENSBTAG00000007390	12492000	20173000	14634000	1.57663e+07
EL(C area)	ENSBTAP00000051130	ENSBTAG00000022635	21636000	4845400	20089000	1.55235e+07
EL(C area)	ENSBTAP00000011803	ENSBTAG00000008967	20014000	14396000	12150000	15520000
EL(C area)	ENSBTAP00000026409	ENSBTAG00000019821	21506000	15683000	9276100	1.54884e+07
EL(C area)	ENSBTAP00000025963	ENSBTAG00000019494	5883700	22232000	18061000	1.53922e+07
EL(C area)	ENSBTAP00000001463	ENSBTAG00000001105	12519000	15613000	17669000	15267000
EL(C area)	ENSBTAP00000000144	ENSBTAG00000000132	11808000	17623000	16131000	1.51873e+07
EL(C area)	ENSBTAP00000000158	ENSBTAG00000000137	45405000	0	0	15135000
EL(C area)	ENSBTAP00000000935	ENSBTAG00000000700	12613000	11292000	21071000	14992000
EL(C area)	ENSBTAP00000027991	ENSBTAG00000021018	9064800	15913000	19995000	1.49909e+07
EL(C area)	ENSBTAP00000025024	ENSBTAG00000018800	12078000	17834000	14451000	1.47877e+07
EL(C area)	ENSBTAP00000033048	ENSBTAG00000014891	2073000	22946000	19312000	14777000
EL(C area)	ENSBTAP00000011658	ENSBTAG00000008853	16572000	16299000	11182000	1.46843e+07
EL(C area)	ENSBTAP00000023778	ENSBTAG00000017889	17241000	14020000	12786000	1.46823e+07
EL(C area)	ENSBTAP00000012551	ENSBTAG00000009541	12977000	16495000	14477000	1.46497e+07
EL(C area)	ENSBTAP00000050952	ENSBTAG00000032452	0	43870000	0	1.46233e+07
EL(C area)	ENSBTAP00000007921	ENSBTAG00000006027	16748000	14676000	11980000	14468000
EL(C area)	ENSBTAP00000019278	ENSBTAG00000014501	22875000	8621500	11897000	14464500
EL(C area)	ENSBTAP00000019699	ENSBTAG00000014804	15231000	13729000	14378000	14446000
EL(C area)	ENSBTAP00000003662	ENSBTAG00000002829	14657000	15530000	12836000	14341000
EL(C area)	ENSBTAP00000021267	ENSBTAG00000026283	10737000	15497000	16709000	1.43143e+07
EL(C area)	ENSBTAP00000012773	ENSBTAG00000009683	16472000	13275000	13039000	14262000
EL(C area)	ENSBTAP00000033771	ENSBTAG00000013472	17657000	12586000	12450000	14231000
EL(C area)	ENSBTAP00000008424	ENSBTAG00000006422	17056000	13723000	11836000	14205000
EL(C area)	ENSBTAP00000020148	ENSBTAG00000015145	10512000	21227000	10692000	1.41437e+07
EL(C area)	ENSBTAP00000015936	ENSBTAG00000020028	8031500	17441000	16800000	1.40908e+07
EL(C area)	ENSBTAP00000051846	ENSBTAG00000039456	11762000	17609000	12760000	1.40437e+07
EL(C area)	ENSBTAP00000016549	ENSBTAG00000012471	7779200	19396000	14633000	1.39361e+07
EL(C area)	ENSBTAP00000014699	ENSBTAG00000011070	13500000	11095000	17009000	13868000
EL(C area)	ENSBTAP00000018861	ENSBTAG00000027153	11361000	21789000	8346800	1.38323e+07
EL(C area)	ENSBTAP00000019499	ENSBTAG00000014643	16359000	12355000	12698000	13804000
EL(C area)	ENSBTAP00000024553	ENSBTAG00000018449	17365000	13593000	10345000	1.37677e+07
EL(C area)	ENSBTAP00000005730	ENSBTAG00000004371	15146000	23657000	2413600	1.37389e+07
EL(C area)	ENSBTAP00000053514	ENSBTAG00000003366	9782600	7961500	23346000	13696700
EL(C area)	ENSBTAP00000018855	ENSBTAG00000040606	5038400	25661000	10185000	1.36281e+07
EL(C area)	ENSBTAP00000024782	ENSBTAG00000037377	13398000	13670000	13554000	1.35407e+07
EL(C area)	ENSBTAP00000009998	ENSBTAG00000007605	12369000	14694000	13359000	13474000
EL(C area)	ENSBTAP00000009864	ENSBTAG00000007499	97894	2917700	37335000	13450198
EL(C area)	ENSBTAP00000021199	ENSBTAG00000015942	9980500	19857000	10350000	1.33958e+07
EL(C area)	ENSBTAP00000040440	ENSBTAG00000030328	9680500	12325000	18144000	1.33832e+07
EL(C area)	ENSBTAP00000022258	ENSBTAG00000016740	15219000	13639000	11212000	1.33567e+07
EL(C area)	ENSBTAP00000007589	ENSBTAG00000005773	10297000	16998000	12671000	13322000
EL(C area)	ENSBTAP00000006866	ENSBTAG00000005211	7889800	17710000	14047000	13215600
EL(C area)	ENSBTAP00000040820	ENSBTAG00000030600	12471000	15221000	11878000	13190000
EL(C area)	ENSBTAP00000024749	ENSBTAG00000018598	13554000	11186000	14681000	1.31403e+07
EL(C area)	ENSBTAP00000018110	ENSBTAG00000013624	7656000	20321000	11390000	1.31223e+07
EL(C area)	ENSBTAP00000012872	ENSBTAG00000009761	8347800	16184000	14815000	13115600
EL(C area)	ENSBTAP00000020825	ENSBTAG00000015683	11987000	12544000	14319000	12950000
EL(C area)	ENSBTAP00000008569	ENSBTAG00000006523	14016000	14283000	10274000	1.28577e+07
EL(C area)	ENSBTAP00000012059	ENSBTAG00000009150	16164000	9848700	12347000	1.27866e+07
EL(C area)	ENSBTAP00000015136	ENSBTAG00000011388	11582000	11898000	14633000	1.27043e+07
EL(C area)	ENSBTAP00000029304	ENSBTAG00000021979	16872000	11507000	9475000	12618000
EL(C area)	ENSBTAP00000018566	ENSBTAG00000013953	26025000	1407300	9618600	12350300
EL(C area)	ENSBTAP00000027346	ENSBTAG00000020525	11587000	15673000	9781800	1.23473e+07
EL(C area)	ENSBTAP00000012328	ENSBTAG00000009362	17140000	9922600	9977200	12346600
EL(C area)	ENSBTAP00000024458	ENSBTAG00000018382	14399000	13354000	8930000	1.22277e+07
EL(C area)	ENSBTAP00000000556	ENSBTAG00000000434	5683300	11731000	19211000	1.22084e+07
EL(C area)	ENSBTAP00000000927	ENSBTAG00000000696	14640000	8623600	13352000	12205200
EL(C area)	ENSBTAP00000001199	ENSBTAG00000000905	10320000	19854000	6325700	1.21666e+07
EL(C area)	ENSBTAP00000018917	ENSBTAG00000014233	10511000	13525000	12428000	1.21547e+07
EL(C area)	ENSBTAP00000017442	ENSBTAG00000013123	11506000	12344000	12591000	12147000
EL(C area)	ENSBTAP00000047838	ENSBTAG00000038866	1571600	12646000	22156000	1.21245e+07
EL(C area)	ENSBTAP00000011305	ENSBTAG00000008570	9479500	19324000	7408000	12070500
EL(C area)	ENSBTAP00000003094	ENSBTAG00000002391	23467000	2944500	9564800	11992100
EL(C area)	ENSBTAP00000012544	ENSBTAG00000009535	11198000	12991000	11754000	11981000
EL(C area)	ENSBTAP00000051372	ENSBTAG00000030953	12297000	13319000	10065000	1.18937e+07
EL(C area)	ENSBTAP00000008754	ENSBTAG00000006665	7938400	14712000	12945000	1.18651e+07
EL(C area)	ENSBTAP00000014086	ENSBTAG00000010658	7850100	12987000	14590000	1.1809e+07
EL(C area)	ENSBTAP00000013075	ENSBTAG00000009906	10309000	13617000	11413000	1.17797e+07
EL(C area)	ENSBTAP00000034542	ENSBTAG00000023907	21172000	6901300	7174500	1.17493e+07
EL(C area)	ENSBTAP00000020020	ENSBTAG00000015038	21712000	7025600	6496400	1.17447e+07
EL(C area)	ENSBTAP00000001309	ENSBTAG00000000990	10211000	14789000	9904400	11634800
EL(C area)	ENSBTAP00000007345	ENSBTAG00000005597	4610000	19583000	10478000	11557000
EL(C area)	ENSBTAP00000023702	ENSBTAG00000017825	11349000	13194000	10082000	1.15417e+07
EL(C area)	ENSBTAP00000000683	ENSBTAG00000000524	12099000	10335000	11807000	1.14137e+07
EL(C area)	ENSBTAP00000020360	ENSBTAG00000015307	12218000	4268400	17632000	11372800
EL(C area)	ENSBTAP00000002654	ENSBTAG00000002049	10938000	12550000	10600000	1.13627e+07
EL(C area)	ENSBTAP00000011484	ENSBTAG00000008716	9819400	13999000	10260000	1.13595e+07
EL(C area)	ENSBTAP00000051066	ENSBTAG00000003882	1778900	23862000	8341000	11327300
EL(C area)	ENSBTAP00000015873	ENSBTAG00000011960	6889000	14603000	12371000	1.12877e+07
EL(C area)	ENSBTAP00000001668	ENSBTAG00000011396	13835000	11448000	8532200	1.12717e+07
EL(C area)	ENSBTAP00000022761	ENSBTAG00000017125	8516000	12360000	12759000	1.12117e+07
EL(C area)	ENSBTAP00000023908	ENSBTAG00000017967	13720000	6453000	13328000	11167000
EL(C area)	ENSBTAP00000016712	ENSBTAG00000012589	7561500	11533000	14350000	1.11482e+07
EL(C area)	ENSBTAP00000019643	ENSBTAG00000014764	7084500	13213000	12763000	1.10202e+07
EL(C area)	ENSBTAP00000028520	ENSBTAG00000021395	10410000	12142000	10435000	1.09957e+07
EL(C area)	ENSBTAP00000013467	ENSBTAG00000010207	18713000	7755500	6161800	1.08768e+07
EL(C area)	ENSBTAP00000009308	ENSBTAG00000007079	6995400	14849000	10349000	1.07311e+07
EL(C area)	ENSBTAP00000008410	ENSBTAG00000006414	9387300	13321000	9462700	1.07237e+07
EL(C area)	ENSBTAP00000003129	ENSBTAG00000002412	10621000	10145000	11340000	10702000
EL(C area)	ENSBTAP00000003981	ENSBTAG00000003061	13277000	7919300	10779000	1.06584e+07
EL(C area)	ENSBTAP00000033696	ENSBTAG00000001908	12859000	6229100	12714000	10600700
EL(C area)	ENSBTAP00000049524	ENSBTAG00000004333	9719800	10130000	11918000	1.05893e+07
EL(C area)	ENSBTAP00000017563	ENSBTAG00000013191	9835000	7192600	14671000	10566200
EL(C area)	ENSBTAP00000004231	ENSBTAG00000003265	5632700	13862000	12196000	1.05636e+07
EL(C area)	ENSBTAP00000007434	ENSBTAG00000004751	0	6683600	24795000	1.04929e+07
EL(C area)	ENSBTAP00000025042	ENSBTAG00000018812	3085100	20394000	7956100	10478400
EL(C area)	ENSBTAP00000013636	ENSBTAG00000010322	7706500	13918000	9368100	1.03309e+07
EL(C area)	ENSBTAP00000008107	ENSBTAG00000006165	13500000	10774000	6336700	1.02036e+07
EL(C area)	ENSBTAP00000022630	ENSBTAG00000017020	3555100	17950000	8895100	10133400
EL(C area)	ENSBTAP00000013734	ENSBTAG00000012739	10192000	10023000	10048000	1.00877e+07
EL(C area)	ENSBTAP00000003261	ENSBTAG00000002510	9350100	8302800	12595000	1.00826e+07
EL(C area)	ENSBTAP00000010269	ENSBTAG00000007806	10325000	4104600	15552000	9.99387e+06
EL(C area)	ENSBTAP00000013451	ENSBTAG00000010193	8909200	12126000	8460700	9.83197e+06
EL(C area)	ENSBTAP00000004431	ENSBTAG00000003415	11923000	9406200	8074500	9.80123e+06
EL(C area)	ENSBTAP00000005603	ENSBTAG00000004278	5118300	9923200	14204000	9748500
EL(C area)	ENSBTAP00000019184	ENSBTAG00000014423	10416000	12298000	6307000	9.67367e+06
EL(C area)	ENSBTAP00000028053	ENSBTAG00000021067	10155000	9435100	9244400	9611500
EL(C area)	ENSBTAP00000001830	ENSBTAG00000001394	12679000	2409900	13642000	9.57697e+06
EL(C area)	ENSBTAP00000007860	ENSBTAG00000005989	10647000	7470000	10603000	9.57333e+06
EL(C area)	ENSBTAP00000022759	ENSBTAG00000017120	9512300	9962500	9208400	9.56107e+06
EL(C area)	ENSBTAP00000013650	ENSBTAG00000010336	5364200	14911000	8363800	9.54633e+06
EL(C area)	ENSBTAP00000001113	ENSBTAG00000000837	10029000	10159000	8444200	9.54407e+06
EL(C area)	ENSBTAP00000017232	ENSBTAG00000012962	6991500	14111000	7486200	9.52957e+06
EL(C area)	ENSBTAP00000020719	ENSBTAG00000015598	6712500	10712000	11120000	9.51483e+06
EL(C area)	ENSBTAP00000011678	ENSBTAG00000010230	7586300	10908000	10003000	9499100
EL(C area)	ENSBTAP00000008508	ENSBTAG00000006495	8253500	9347500	10879000	9.49333e+06
EL(C area)	ENSBTAP00000015199	ENSBTAG00000011435	18538000	5669100	4105200	9.43743e+06
EL(C area)	ENSBTAP00000018886	ENSBTAG00000014205	7367100	12250000	8647000	9.42137e+06
EL(C area)	ENSBTAP00000009152	ENSBTAG00000006963	10703000	6701000	10807000	9.40367e+06
EL(C area)	ENSBTAP00000042411	ENSBTAG00000031723	5014800	12574000	10250000	9279600
EL(C area)	ENSBTAP00000027893	ENSBTAG00000020940	6632000	11935000	9158900	9.24197e+06
EL(C area)	ENSBTAP00000023246	ENSBTAG00000017475	11386000	9663600	6675500	9241700
EL(C area)	ENSBTAP00000011795	ENSBTAG00000020116	4841400	12683000	10160000	9.22813e+06
EL(C area)	ENSBTAP00000024902	ENSBTAG00000007343	20922000	2396600	4223100	9.18057e+06
EL(C area)	ENSBTAP00000016570	ENSBTAG00000012490	9951900	8076600	9272800	9.10043e+06
EL(C area)	ENSBTAP00000028494	ENSBTAG00000021374	26129000	670020	388140	9.06239e+06
EL(C area)	ENSBTAP00000036576	ENSBTAG00000007872	6396400	11449000	9060300	8.96857e+06
EL(C area)	ENSBTAP00000017588	ENSBTAG00000013212	9201600	9322600	8364500	8962900
EL(C area)	ENSBTAP00000017416	ENSBTAG00000013099	10791000	10974000	5093300	8.95277e+06
EL(C area)	ENSBTAP00000019039	ENSBTAG00000014316	4088600	13838000	8885400	8.93733e+06
EL(C area)	ENSBTAP00000020809	ENSBTAG00000015663	12576000	5511300	8592600	8893300
EL(C area)	ENSBTAP00000048973	ENSBTAG00000008022	7385500	8807500	10449000	8.88067e+06
EL(C area)	ENSBTAP00000040769	ENSBTAG00000019180	6596400	9442500	10589000	8.87597e+06
EL(C area)	ENSBTAP00000016204	ENSBTAG00000012210	1053800	10869000	14346000	8.75627e+06
EL(C area)	ENSBTAP00000003645	ENSBTAG00000002816	1851800	4973600	19139000	8654800
EL(C area)	ENSBTAP00000017556	ENSBTAG00000010830	5808700	12773000	7382300	8.65467e+06
EL(C area)	ENSBTAP00000051651	ENSBTAG00000034373	12126000	2919500	10866000	8.63717e+06
EL(C area)	ENSBTAP00000009965	ENSBTAG00000013343	449690	12885000	12532000	8622230
EL(C area)	ENSBTAP00000023254	ENSBTAG00000017497	5267400	3828900	16727000	8.60777e+06
EL(C area)	ENSBTAP00000014649	ENSBTAG00000011027	5450400	12681000	7554900	8562100
EL(C area)	ENSBTAP00000040330	ENSBTAG00000006085	7074700	11612000	6786500	8.49107e+06
EL(C area)	ENSBTAP00000028093	ENSBTAG00000021093	6860700	9335600	9274200	8.49017e+06
EL(C area)	ENSBTAP00000001802	ENSBTAG00000001368	17717000	3328600	4287500	8.44437e+06
EL(C area)	ENSBTAP00000007642	ENSBTAG00000005814	4842800	12589000	7575500	8.33577e+06
EL(C area)	ENSBTAP00000038911	ENSBTAG00000015178	7338500	9087400	8508400	8.31143e+06
EL(C area)	ENSBTAP00000005627	ENSBTAG00000021372	6627800	8141100	10164000	8.31097e+06
EL(C area)	ENSBTAP00000007922	ENSBTAG00000006029	8988900	8796800	7132900	8306200
EL(C area)	ENSBTAP00000010765	ENSBTAG00000008184	6744800	10310000	7731300	8.26203e+06
EL(C area)	ENSBTAP00000006990	ENSBTAG00000005315	1248100	10638000	12881000	8255700
EL(C area)	ENSBTAP00000028256	ENSBTAG00000021204	22329000	724750	1674600	8.24278e+06
EL(C area)	ENSBTAP00000026356	ENSBTAG00000019780	8423100	9852400	6368700	8.21473e+06
EL(C area)	ENSBTAP00000033377	ENSBTAG00000003697	10065000	5899900	8399700	8.12153e+06
EL(C area)	ENSBTAP00000009176	ENSBTAG00000006982	6087400	10182000	8094800	8121400
EL(C area)	ENSBTAP00000006534	ENSBTAG00000004965	16353000	0	7944500	8.09917e+06
EL(C area)	ENSBTAP00000032384	ENSBTAG00000018854	12716000	4802900	6689900	8069600
EL(C area)	ENSBTAP00000003501	ENSBTAG00000002703	18045000	5337900	821390	8.0681e+06
EL(C area)	ENSBTAP00000048950	ENSBTAG00000009470	5164000	7267400	11725000	8.05213e+06
EL(C area)	ENSBTAP00000000630	ENSBTAG00000000497	8828700	7715000	7542600	8.02877e+06
EL(C area)	ENSBTAP00000000568	ENSBTAG00000023730	8042000	7488600	8508900	8.01317e+06
EL(C area)	ENSBTAP00000053242	ENSBTAG00000044001	15439000	3132700	5456200	8009300
EL(C area)	ENSBTAP00000015944	ENSBTAG00000012012	6622400	7793300	9500900	7972200
EL(C area)	ENSBTAP00000006139	ENSBTAG00000004679	5107500	12428000	6370400	7.96863e+06
EL(C area)	ENSBTAP00000015499	ENSBTAG00000011677	4406900	11655000	7721100	7.92767e+06
EL(C area)	ENSBTAP00000025586	ENSBTAG00000019216	7196200	10087000	6444000	7.90907e+06
EL(C area)	ENSBTAP00000017911	ENSBTAG00000032915	9261700	6597500	7840800	7900000
EL(C area)	ENSBTAP00000028152	ENSBTAG00000021128	6628100	8114300	8806300	7.84957e+06
EL(C area)	ENSBTAP00000027507	ENSBTAG00000020641	10228000	6346600	6911600	7.82873e+06
EL(C area)	ENSBTAP00000010982	ENSBTAG00000008340	8549300	9068100	5860800	7.82607e+06
EL(C area)	ENSBTAP00000044420	ENSBTAG00000033217	20117000	2998800	340530	7.81878e+06
EL(C area)	ENSBTAP00000021516	ENSBTAG00000016165	6381100	8580800	8489600	7.81717e+06
EL(C area)	ENSBTAP00000016122	ENSBTAG00000012152	2999300	13123000	7052800	7.72503e+06
EL(C area)	ENSBTAP00000041451	ENSBTAG00000001700	7159400	9167500	6837400	7.72143e+06
EL(C area)	ENSBTAP00000013707	ENSBTAG00000010386	6172100	10355000	6618000	7.71503e+06
EL(C area)	ENSBTAP00000019803	ENSBTAG00000014872	7707600	9600200	5775600	7.69447e+06
EL(C area)	ENSBTAP00000014154	ENSBTAG00000010692	4290700	9373600	9416400	7.69357e+06
EL(C area)	ENSBTAP00000020299	ENSBTAG00000015260	5400600	13912000	3714500	7675700
EL(C area)	ENSBTAP00000028551	ENSBTAG00000021416	4177000	10762000	8017100	7.65203e+06
EL(C area)	ENSBTAP00000007978	ENSBTAG00000006072	5480400	8256100	9155500	7.63067e+06
EL(C area)	ENSBTAP00000014053	ENSBTAG00000010624	7621000	8659400	6578200	7.61953e+06
EL(C area)	ENSBTAP00000044443	ENSBTAG00000000948	7773200	7460400	7378900	7537500
EL(C area)	ENSBTAP00000022835	ENSBTAG00000017183	16862000	2061400	3537200	7.48687e+06
EL(C area)	ENSBTAP00000028902	ENSBTAG00000021688	6479500	7427700	8382900	7.43003e+06
EL(C area)	ENSBTAP00000053565	ENSBTAG00000040076	3889800	8984900	9389200	7421300
EL(C area)	ENSBTAP00000004188	ENSBTAG00000003228	3218400	10346000	8650500	7.40497e+06
EL(C area)	ENSBTAP00000010507	ENSBTAG00000007993	11216000	5063400	5837700	7.37237e+06
EL(C area)	ENSBTAP00000025422	ENSBTAG00000019096	5864800	9640200	6458800	7.32127e+06
EL(C area)	ENSBTAP00000021327	ENSBTAG00000016023	3460400	11745000	6734300	7.31323e+06
EL(C area)	ENSBTAP00000053521	ENSBTAG00000003667	3846800	9915900	8163000	7.30857e+06
EL(C area)	ENSBTAP00000050234	ENSBTAG00000006305	10917000	5076500	5885400	7.29297e+06
EL(C area)	ENSBTAP00000013512	ENSBTAG00000010229	2173000	6827700	12732000	7.24423e+06
EL(C area)	ENSBTAP00000015875	ENSBTAG00000011963	5915200	10926000	4859700	7.23363e+06
EL(C area)	ENSBTAP00000003415	ENSBTAG00000002633	5452000	5936600	10273000	7.22053e+06
EL(C area)	ENSBTAP00000010351	ENSBTAG00000007867	9638400	5439700	6465900	7.18133e+06
EL(C area)	ENSBTAP00000005802	ENSBTAG00000004428	1968700	16384000	3182300	7.17833e+06
EL(C area)	ENSBTAP00000005600	ENSBTAG00000004279	5594600	9427800	6418900	7147100
EL(C area)	ENSBTAP00000001667	ENSBTAG00000001265	4430900	5519800	11327000	7.09257e+06
EL(C area)	ENSBTAP00000016884	ENSBTAG00000012703	5463500	10786000	4959200	7.06957e+06
EL(C area)	ENSBTAP00000012170	ENSBTAG00000009233	5592800	11121000	4469700	7.06117e+06
EL(C area)	ENSBTAP00000048694	ENSBTAG00000021945	11248000	3773000	6017400	7012800
EL(C area)	ENSBTAP00000040759	ENSBTAG00000008881	5684600	7469000	7874900	7009500
EL(C area)	ENSBTAP00000009923	ENSBTAG00000007540	6495800	7145000	7229600	6956800
EL(C area)	ENSBTAP00000015358	ENSBTAG00000011559	1838300	15304000	3723700	6.95533e+06
EL(C area)	ENSBTAP00000047679	ENSBTAG00000024009	5824400	9108200	5772100	6.90157e+06
EL(C area)	ENSBTAP00000006757	ENSBTAG00000005122	3125700	7857100	9709000	6.89727e+06
EL(C area)	ENSBTAP00000005134	ENSBTAG00000003934	6722100	7606200	6255800	6.86137e+06
EL(C area)	ENSBTAP00000007982	ENSBTAG00000006075	8492200	6966500	5111700	6856800
EL(C area)	ENSBTAP00000014853	ENSBTAG00000011184	795990	10547000	9188800	6843930
EL(C area)	ENSBTAP00000026372	ENSBTAG00000019794	4203900	8851600	7247400	6.76763e+06
EL(C area)	ENSBTAP00000008734	ENSBTAG00000006646	3324700	5859700	11024000	6.73613e+06
EL(C area)	ENSBTAP00000000814	ENSBTAG00000000622	5128700	10180000	4889300	6.73267e+06
EL(C area)	ENSBTAP00000019203	ENSBTAG00000014440	7100600	7063000	6016500	6726700
EL(C area)	ENSBTAP00000047729	ENSBTAG00000008683	6009600	9353900	4763400	6.70897e+06
EL(C area)	ENSBTAP00000000731	ENSBTAG00000000555	4481600	10051000	5564600	6.69907e+06
EL(C area)	ENSBTAP00000000950	ENSBTAG00000000711	6310400	6093200	7655600	6686400
EL(C area)	ENSBTAP00000001988	ENSBTAG00000001517	5186200	9397700	5347800	6643900
EL(C area)	ENSBTAP00000000893	ENSBTAG00000000677	4823800	8409500	6678000	6637100
EL(C area)	ENSBTAP00000007068	ENSBTAG00000005373	18845000	23956	968150	6.61237e+06
EL(C area)	ENSBTAP00000016841	ENSBTAG00000012678	878520	12499000	6406300	6.59461e+06
EL(C area)	ENSBTAP00000027964	ENSBTAG00000020998	5076200	5317600	9262300	6.55203e+06
EL(C area)	ENSBTAP00000008907	ENSBTAG00000039719	3616800	10883000	4804700	6.43483e+06
EL(C area)	ENSBTAP00000027115	ENSBTAG00000020345	5948900	8347000	4824900	6373600
EL(C area)	ENSBTAP00000011202	ENSBTAG00000008498	8394600	3017100	7600400	6.33737e+06
EL(C area)	ENSBTAP00000006760	ENSBTAG00000005127	8513600	7712000	2704000	6.30987e+06
EL(C area)	ENSBTAP00000052296	ENSBTAG00000021767	3597400	8429500	6659900	6.22893e+06
EL(C area)	ENSBTAP00000012930	ENSBTAG00000009804	3675900	6041600	8952800	6.22343e+06
EL(C area)	ENSBTAP00000020150	ENSBTAG00000015147	1274200	12325000	4992900	6.19737e+06
EL(C area)	ENSBTAP00000003229	ENSBTAG00000002485	8947500	2123400	7478800	6.18323e+06
EL(C area)	ENSBTAP00000002174	ENSBTAG00000007361	1474100	9684900	7355400	6.17147e+06
EL(C area)	ENSBTAP00000048586	ENSBTAG00000019160	3566600	8302000	6528200	6.13227e+06
EL(C area)	ENSBTAP00000007823	ENSBTAG00000005960	4230500	8202700	5940800	6.12467e+06
EL(C area)	ENSBTAP00000033579	ENSBTAG00000012237	7975300	4044100	6252400	6090600
EL(C area)	ENSBTAP00000028111	ENSBTAG00000021102	3295000	9220800	5685700	6.06717e+06
EL(C area)	ENSBTAP00000021268	ENSBTAG00000015989	3388100	12893000	1825300	6.03547e+06
EL(C area)	ENSBTAP00000040892	ENSBTAG00000030648	5652000	7417300	4962400	6.01057e+06
EL(C area)	ENSBTAP00000039621	ENSBTAG00000014463	5394100	6688100	5874600	5985600
EL(C area)	ENSBTAP00000003333	ENSBTAG00000002573	5185300	7906700	4783000	5.95833e+06
EL(C area)	ENSBTAP00000012599	ENSBTAG00000009580	8778800	8492400	597490	5956230
EL(C area)	ENSBTAP00000048569	ENSBTAG00000014628	835390	9544100	7452600	5944030
EL(C area)	ENSBTAP00000022237	ENSBTAG00000016730	5556200	7282400	4947300	5.92863e+06
EL(C area)	ENSBTAP00000002240	ENSBTAG00000001708	3504700	8226300	6030300	5.92043e+06
EL(C area)	ENSBTAP00000042386	ENSBTAG00000017710	3281300	6400100	7998300	5.89323e+06
EL(C area)	ENSBTAP00000047104	ENSBTAG00000035907	5668000	6766400	5200900	5.87843e+06
EL(C area)	ENSBTAP00000027852	ENSBTAG00000020908	3666100	6975200	6822500	5.82127e+06
EL(C area)	ENSBTAP00000051659	ENSBTAG00000004242	6921400	4288600	6210200	5.80673e+06
EL(C area)	ENSBTAP00000024326	ENSBTAG00000018278	4775500	8209000	4428800	5.80443e+06
EL(C area)	ENSBTAP00000045833	ENSBTAG00000034501	1839700	9591200	5951800	5.79423e+06
EL(C area)	ENSBTAP00000007616	ENSBTAG00000005793	2726700	6822600	7807300	5.78553e+06
EL(C area)	ENSBTAP00000039591	ENSBTAG00000017831	0	9260400	8021600	5.76067e+06
EL(C area)	ENSBTAP00000003664	ENSBTAG00000002830	4074300	7079800	6061100	5738400
EL(C area)	ENSBTAP00000045451	ENSBTAG00000004109	5792600	7538500	3819600	5716900
EL(C area)	ENSBTAP00000043577	ENSBTAG00000011488	1729700	6980000	8298400	5.66937e+06
EL(C area)	ENSBTAP00000027808	ENSBTAG00000020873	6909500	5412400	4562900	5.62827e+06
EL(C area)	ENSBTAP00000020228	ENSBTAG00000015202	3335400	6123400	7402800	5.62053e+06
EL(C area)	ENSBTAP00000009044	ENSBTAG00000006883	11711000	395270	4623700	5.57666e+06
EL(C area)	ENSBTAP00000051794	ENSBTAG00000004397	7334800	4424500	4959400	5572900
EL(C area)	ENSBTAP00000013862	ENSBTAG00000010492	972400	7313700	8412700	5.56627e+06
EL(C area)	ENSBTAP00000004984	ENSBTAG00000003830	6392500	6488700	3787700	5556300
EL(C area)	ENSBTAP00000001383	ENSBTAG00000001041	5694300	5826300	5113100	5.54457e+06
EL(C area)	ENSBTAP00000008296	ENSBTAG00000006323	2981600	6948300	6665600	5.53183e+06
EL(C area)	ENSBTAP00000004114	ENSBTAG00000003168	5163900	4763400	6561800	5.49637e+06
EL(C area)	ENSBTAP00000004351	ENSBTAG00000003356	4174900	6827900	5448700	5.48383e+06
EL(C area)	ENSBTAP00000021638	ENSBTAG00000016267	2536700	6114600	7794900	5.48207e+06
EL(C area)	ENSBTAP00000022180	ENSBTAG00000016680	5303200	6514700	4603200	5473700
EL(C area)	ENSBTAP00000009138	ENSBTAG00000006955	4081600	6168700	6089800	5446700
EL(C area)	ENSBTAP00000028556	ENSBTAG00000021421	3300500	6405200	6622900	5.44287e+06
EL(C area)	ENSBTAP00000016581	ENSBTAG00000012497	5033900	5491600	5687100	5404200
EL(C area)	ENSBTAP00000025996	ENSBTAG00000019512	6006600	5539000	4660600	5.40207e+06
EL(C area)	ENSBTAP00000040998	ENSBTAG00000019011	6513100	5858000	3795900	5389000
EL(C area)	ENSBTAP00000022789	ENSBTAG00000017147	3577100	6837600	5716000	5376900
EL(C area)	ENSBTAP00000004109	ENSBTAG00000003162	2809600	9284900	3991700	5.36207e+06
EL(C area)	ENSBTAP00000017580	ENSBTAG00000013208	5468300	3440200	6997500	5302000
EL(C area)	ENSBTAP00000005324	ENSBTAG00000004072	1576500	7752900	6551000	5.29347e+06
EL(C area)	ENSBTAP00000014549	ENSBTAG00000010956	5103000	5527800	5249500	5.29343e+06
EL(C area)	ENSBTAP00000004890	ENSBTAG00000003757	6605900	4459700	4809700	5.29177e+06
EL(C area)	ENSBTAP00000015834	ENSBTAG00000011934	0	15592000	212660	5268220
EL(C area)	ENSBTAP00000018947	ENSBTAG00000014261	5154600	5252400	5292000	5233000
EL(C area)	ENSBTAP00000015277	ENSBTAG00000011494	5588400	7350600	2605500	5181500
EL(C area)	ENSBTAP00000018505	ENSBTAG00000013930	4634300	6060000	4688500	5127600
EL(C area)	ENSBTAP00000029301	ENSBTAG00000021976	3667500	2068000	9411400	5.04897e+06
EL(C area)	ENSBTAP00000012391	ENSBTAG00000009414	8473700	4357500	2289100	5040100
EL(C area)	ENSBTAP00000015354	ENSBTAG00000011553	4287900	7395000	3385500	5022800
EL(C area)	ENSBTAP00000007135	ENSBTAG00000005426	4600800	5522700	4929600	5017700
EL(C area)	ENSBTAP00000008022	ENSBTAG00000006104	3729100	5202500	6113100	5014900
EL(C area)	ENSBTAP00000017905	ENSBTAG00000013461	2206300	7196700	5638400	5013800
EL(C area)	ENSBTAP00000013292	ENSBTAG00000010082	11181000	1225800	2627600	5.01147e+06
EL(C area)	ENSBTAP00000003999	ENSBTAG00000003072	3317600	3503900	8191000	5.00417e+06
EL(C area)	ENSBTAP00000008487	ENSBTAG00000006474	2423000	6401700	6173300	4.99933e+06
EL(C area)	ENSBTAP00000044161	ENSBTAG00000002688	6122500	4644300	4174500	4.98043e+06
EL(C area)	ENSBTAP00000004477	ENSBTAG00000007480	5427600	5298400	4214600	4980200
EL(C area)	ENSBTAP00000015375	ENSBTAG00000011573	2756500	8978400	3166900	4.96727e+06
EL(C area)	ENSBTAP00000020818	ENSBTAG00000015677	4886000	4653200	5356800	4.96533e+06
EL(C area)	ENSBTAP00000026395	ENSBTAG00000019813	6193600	4072200	4585500	4.95043e+06
EL(C area)	ENSBTAP00000003340	ENSBTAG00000002579	7316400	3138800	4372200	4.94247e+06
EL(C area)	ENSBTAP00000046882	ENSBTAG00000020218	3785500	5116900	5883600	4.92867e+06
EL(C area)	ENSBTAP00000009064	ENSBTAG00000006898	3961400	7063400	3667300	4.89737e+06
EL(C area)	ENSBTAP00000019100	ENSBTAG00000014366	2204500	6002600	6405500	4.87087e+06
EL(C area)	ENSBTAP00000044295	ENSBTAG00000016088	4067500	6132400	4403300	4.86773e+06
EL(C area)	ENSBTAP00000017261	ENSBTAG00000012981	4122600	6898500	3567900	4863000
EL(C area)	ENSBTAP00000021386	ENSBTAG00000016069	3846900	4485500	6234000	4.85547e+06
EL(C area)	ENSBTAP00000016963	ENSBTAG00000012761	4347700	4429100	5779200	4852000
EL(C area)	ENSBTAP00000014050	ENSBTAG00000010627	2602800	4988400	6907300	4.83283e+06
EL(C area)	ENSBTAP00000013310	ENSBTAG00000010083	5130500	4593000	4720500	4.81467e+06
EL(C area)	ENSBTAP00000028671	ENSBTAG00000021514	2291500	6792500	5341000	4.80833e+06
EL(C area)	ENSBTAP00000017122	ENSBTAG00000012885	2718700	6080300	5545900	4.78163e+06
EL(C area)	ENSBTAP00000017097	ENSBTAG00000012865	1951700	6786200	5588200	4.77537e+06
EL(C area)	ENSBTAP00000043475	ENSBTAG00000003330	5832000	3197500	5282700	4.77073e+06
EL(C area)	ENSBTAP00000050170	ENSBTAG00000039161	4086200	6391900	3824600	4.76757e+06
EL(C area)	ENSBTAP00000041681	ENSBTAG00000015780	3080800	6918000	4239900	4.74623e+06
EL(C area)	ENSBTAP00000008744	ENSBTAG00000006656	2713300	6942400	4579900	4745200
EL(C area)	ENSBTAP00000011403	ENSBTAG00000008648	3800800	6768100	3637900	4735600
EL(C area)	ENSBTAP00000021495	ENSBTAG00000016149	2466800	7392800	4314900	4.72483e+06
EL(C area)	ENSBTAP00000024424	ENSBTAG00000036174	3323600	6015600	4789000	4709400
EL(C area)	ENSBTAP00000003431	ENSBTAG00000002648	2282500	6694100	5114500	4.69703e+06
EL(C area)	ENSBTAP00000017211	ENSBTAG00000012957	7803500	3642800	2582900	4676400
EL(C area)	ENSBTAP00000016040	ENSBTAG00000012088	11216000	2669600	135980	4673860
EL(C area)	ENSBTAP00000031823	ENSBTAG00000021799	5691100	4589800	3732200	4.67103e+06
EL(C area)	ENSBTAP00000015804	ENSBTAG00000011913	1012000	12297000	685520	4664840
EL(C area)	ENSBTAP00000051168	ENSBTAG00000039035	6493900	4156300	3342500	4.66423e+06
EL(C area)	ENSBTAP00000030983	ENSBTAG00000022844	3527600	4842100	5605700	4.65847e+06
EL(C area)	ENSBTAP00000023313	ENSBTAG00000017537	8498900	2456300	2991500	4648900
EL(C area)	ENSBTAP00000047621	ENSBTAG00000010957	6062200	4191700	3677700	4.64387e+06
EL(C area)	ENSBTAP00000020790	ENSBTAG00000015654	1081100	7312600	5502800	4.63217e+06
EL(C area)	ENSBTAP00000020452	ENSBTAG00000015388	0	13867000	0	4.62233e+06
EL(C area)	ENSBTAP00000037841	ENSBTAG00000013235	3392000	4952600	5518900	4.62117e+06
EL(C area)	ENSBTAP00000010108	ENSBTAG00000007685	3125400	6561400	4158500	4615100
EL(C area)	ENSBTAP00000048807	ENSBTAG00000012890	4721200	4571600	4543000	4.61193e+06
EL(C area)	ENSBTAP00000017293	ENSBTAG00000013004	6257500	1384500	6193200	4.61173e+06
EL(C area)	ENSBTAP00000003206	ENSBTAG00000002475	1140400	9914100	2757800	4604100
EL(C area)	ENSBTAP00000007635	ENSBTAG00000005808	3594800	6566300	3631800	4.59763e+06
EL(C area)	ENSBTAP00000010141	ENSBTAG00000007712	2871200	5194900	5647100	4.57107e+06
EL(C area)	ENSBTAP00000046293	ENSBTAG00000007399	3574800	5324700	4783200	4560900
EL(C area)	ENSBTAP00000014850	ENSBTAG00000011182	3835700	5421600	4322700	4.52667e+06
EL(C area)	ENSBTAP00000003589	ENSBTAG00000002767	4016100	7524100	2015600	4518600
EL(C area)	ENSBTAP00000053578	ENSBTAG00000039374	5708100	4344600	3472600	4.50843e+06
EL(C area)	ENSBTAP00000007398	ENSBTAG00000005627	4666800	4569500	4288800	4.50837e+06
EL(C area)	ENSBTAP00000025662	ENSBTAG00000019274	7802900	2863100	2755500	4.47383e+06
EL(C area)	ENSBTAP00000006600	ENSBTAG00000005012	2456600	4622000	6079300	4.38597e+06
EL(C area)	ENSBTAP00000034926	ENSBTAG00000011847	1606400	186790	11312000	4.3684e+06
EL(C area)	ENSBTAP00000040793	ENSBTAG00000030587	3794800	5279200	4006400	4.36013e+06
EL(C area)	ENSBTAP00000053151	ENSBTAG00000043556	4007400	4045300	5016400	4.35637e+06
EL(C area)	ENSBTAP00000038495	ENSBTAG00000027020	6984500	3052200	3026900	4.35453e+06
EL(C area)	ENSBTAP00000028661	ENSBTAG00000021506	3714700	2941300	6395100	4.35037e+06
EL(C area)	ENSBTAP00000052237	ENSBTAG00000013414	1280000	4448100	7288200	4.33877e+06
EL(C area)	ENSBTAP00000008434	ENSBTAG00000006434	8049000	106520	4811300	4.32227e+06
EL(C area)	ENSBTAP00000007036	ENSBTAG00000005349	1437500	7726800	3753400	4305900
EL(C area)	ENSBTAP00000021397	ENSBTAG00000016079	4285500	2360000	6248100	4.29787e+06
EL(C area)	ENSBTAP00000036557	ENSBTAG00000032848	12298000	474700	115090	4295930
EL(C area)	ENSBTAP00000013024	ENSBTAG00000009876	2778800	4104000	5995700	4.29283e+06
EL(C area)	ENSBTAP00000016440	ENSBTAG00000012393	772140	6119700	5985300	4292380
EL(C area)	ENSBTAP00000026393	ENSBTAG00000019810	991830	2270300	9596500	4286210
EL(C area)	ENSBTAP00000020523	ENSBTAG00000015438	2469800	3944900	6311300	4242000
EL(C area)	ENSBTAP00000036007	ENSBTAG00000011104	2987100	3828000	5896200	4237100
EL(C area)	ENSBTAP00000027214	ENSBTAG00000020421	0	2558800	10118000	4225600
EL(C area)	ENSBTAP00000005656	ENSBTAG00000004315	2754900	4449500	5428400	4.21093e+06
EL(C area)	ENSBTAP00000010469	ENSBTAG00000007964	1958400	3755700	6916900	4.21033e+06
EL(C area)	ENSBTAP00000014526	ENSBTAG00000010935	0	12171000	426620	4.19921e+06
EL(C area)	ENSBTAP00000008502	ENSBTAG00000006487	2422000	5380400	4684300	4.16223e+06
EL(C area)	ENSBTAP00000017639	ENSBTAG00000013264	2361700	4638300	5473600	4.15787e+06
EL(C area)	ENSBTAP00000025997	ENSBTAG00000019516	4693500	6733300	1024600	4.15047e+06
EL(C area)	ENSBTAP00000017986	ENSBTAG00000013526	3194600	5874700	3374900	4.14807e+06
EL(C area)	ENSBTAP00000015220	ENSBTAG00000011454	3076100	4961100	4320600	4.11927e+06
EL(C area)	ENSBTAP00000041323	ENSBTAG00000002411	2344100	6120300	3885200	4.11653e+06
EL(C area)	ENSBTAP00000003165	ENSBTAG00000002428	4876700	5398400	2059100	4111400
EL(C area)	ENSBTAP00000010451	ENSBTAG00000007952	801730	4550100	6870600	4.07414e+06
EL(C area)	ENSBTAP00000003239	ENSBTAG00000002493	2030500	6879100	3308400	4.07267e+06
EL(C area)	ENSBTAP00000007021	ENSBTAG00000005338	9646300	2122600	398410	4055770
EL(C area)	ENSBTAP00000011505	ENSBTAG00000008731	3660700	4537600	3928200	4.04217e+06
EL(C area)	ENSBTAP00000021917	ENSBTAG00000016486	4708100	2379700	4922600	4.00347e+06
EL(C area)	ENSBTAP00000022422	ENSBTAG00000016858	1527400	5675000	4800700	4.00103e+06
EL(C area)	ENSBTAP00000027944	ENSBTAG00000020983	4698800	2181700	5068000	3.98283e+06
EL(C area)	ENSBTAP00000010787	ENSBTAG00000008202	2686800	4529000	4710900	3.97557e+06
EL(C area)	ENSBTAP00000013796	ENSBTAG00000010451	1767400	2229500	7851400	3.94943e+06
EL(C area)	ENSBTAP00000042488	ENSBTAG00000016472	1708200	6617300	3489000	3.93817e+06
EL(C area)	ENSBTAP00000007194	ENSBTAG00000005469	4766200	3344100	3659900	3923400
EL(C area)	ENSBTAP00000052821	ENSBTAG00000034656	2468500	3500300	5775300	3914700
EL(C area)	ENSBTAP00000020469	ENSBTAG00000015403	163410	2838500	8706700	3902870
EL(C area)	ENSBTAP00000028637	ENSBTAG00000021483	5972600	1955800	3772300	3.90023e+06
EL(C area)	ENSBTAP00000007838	ENSBTAG00000005973	0	0	11670000	3890000
EL(C area)	ENSBTAP00000025659	ENSBTAG00000019271	2608500	3958900	5015800	3.86107e+06
EL(C area)	ENSBTAP00000038059	ENSBTAG00000031500	4783900	4161200	2625900	3857000
EL(C area)	ENSBTAP00000011314	ENSBTAG00000008579	4338900	3550400	3646800	3.84537e+06
EL(C area)	ENSBTAP00000003732	ENSBTAG00000002879	2036400	4302500	5178700	3839200
EL(C area)	ENSBTAP00000041673	ENSBTAG00000009543	4242900	2969900	4268700	3.82717e+06
EL(C area)	ENSBTAP00000028282	ENSBTAG00000021227	2975100	3492600	4869100	3.77893e+06
EL(C area)	ENSBTAP00000018491	ENSBTAG00000013924	1904500	6316000	3091400	3.77063e+06
EL(C area)	ENSBTAP00000023671	ENSBTAG00000017803	1225100	7158500	2924100	3.76923e+06
EL(C area)	ENSBTAP00000007150	ENSBTAG00000005432	6452300	2437700	2409800	3766600
EL(C area)	ENSBTAP00000026053	ENSBTAG00000019552	4247100	3885800	3094100	3.74233e+06
EL(C area)	ENSBTAP00000028958	ENSBTAG00000021724	2012400	5988100	3212600	3737700
EL(C area)	ENSBTAP00000044468	ENSBTAG00000012380	2434600	4524700	4241300	3.73353e+06
EL(C area)	ENSBTAP00000008799	ENSBTAG00000006690	3096600	4953500	3120500	3.72353e+06
EL(C area)	ENSBTAP00000027713	ENSBTAG00000020795	3917000	3524600	3691000	3.71087e+06
EL(C area)	ENSBTAP00000007758	ENSBTAG00000005904	2668600	4951600	3499200	3.70647e+06
EL(C area)	ENSBTAP00000019401	ENSBTAG00000030506	2297900	5762000	3037100	3699000
EL(C area)	ENSBTAP00000020886	ENSBTAG00000015732	6008700	3824100	1248000	3693600
EL(C area)	ENSBTAP00000013402	ENSBTAG00000010156	6125200	3606100	1347100	3692800
EL(C area)	ENSBTAP00000019596	ENSBTAG00000014724	3387300	4138800	3534900	3687000
EL(C area)	ENSBTAP00000040176	ENSBTAG00000001915	1439200	4257400	5354600	3.68373e+06
EL(C area)	ENSBTAP00000003467	ENSBTAG00000002676	3249100	4913300	2695100	3.61917e+06
EL(C area)	ENSBTAP00000010616	ENSBTAG00000008072	2512200	4318100	3981700	3604000
EL(C area)	ENSBTAP00000022970	ENSBTAG00000017279	3794800	2240100	4752000	3.59563e+06
EL(C area)	ENSBTAP00000024787	ENSBTAG00000032304	3129800	2059600	5596600	3.59533e+06
EL(C area)	ENSBTAP00000004831	ENSBTAG00000003708	2648900	4180200	3946100	3.59173e+06
EL(C area)	ENSBTAP00000022848	ENSBTAG00000030305	1577400	4069000	5094000	3.58013e+06
EL(C area)	ENSBTAP00000004335	ENSBTAG00000003338	0	7715600	2984500	3566700
EL(C area)	ENSBTAP00000005597	ENSBTAG00000004274	5585400	3253100	1835400	3.55797e+06
EL(C area)	ENSBTAP00000050006	ENSBTAG00000011704	2176000	5723600	2750100	3549900
EL(C area)	ENSBTAP00000036036	ENSBTAG00000011699	2051200	6548800	2029000	3543000
EL(C area)	ENSBTAP00000012586	ENSBTAG00000009568	3151500	3339200	4138200	3.54297e+06
EL(C area)	ENSBTAP00000013358	ENSBTAG00000010119	0	4732600	5880100	3.53757e+06
EL(C area)	ENSBTAP00000048883	ENSBTAG00000007979	2311000	5314100	2918200	3.51443e+06
EL(C area)	ENSBTAP00000005143	ENSBTAG00000003937	1473700	5199700	3844300	3505900
EL(C area)	ENSBTAP00000000566	ENSBTAG00000000442	1868600	4182100	4458000	3502900
EL(C area)	ENSBTAP00000049550	ENSBTAG00000040006	5833000	216400	4447900	3499100
EL(C area)	ENSBTAP00000000159	ENSBTAG00000000140	840140	3412600	6201700	3.48481e+06
EL(C area)	ENSBTAP00000003073	ENSBTAG00000002378	3527400	3632500	3242800	3.46757e+06
EL(C area)	ENSBTAP00000044248	ENSBTAG00000006835	7621800	1223200	1539200	3461400
EL(C area)	ENSBTAP00000022227	ENSBTAG00000016720	3347100	6139200	837930	3441410
EL(C area)	ENSBTAP00000002142	ENSBTAG00000001635	2596500	5462700	2261800	3.44033e+06
EL(C area)	ENSBTAP00000053315	ENSBTAG00000002880	4152400	423100	5686200	3.42057e+06
EL(C area)	ENSBTAP00000001432	ENSBTAG00000001081	6702800	0	3519500	3.40743e+06
EL(C area)	ENSBTAP00000039940	ENSBTAG00000000786	235170	8106300	1862600	3.40136e+06
EL(C area)	ENSBTAP00000014966	ENSBTAG00000011263	1469700	4718900	3884300	3.35763e+06
EL(C area)	ENSBTAP00000001374	ENSBTAG00000001036	2783700	2452200	4831600	3.35583e+06
EL(C area)	ENSBTAP00000001576	ENSBTAG00000001189	3557200	3701500	2753100	3.33727e+06
EL(C area)	ENSBTAP00000008177	ENSBTAG00000006227	5197600	1017000	3738100	3.31757e+06
EL(C area)	ENSBTAP00000047025	ENSBTAG00000037808	0	4320000	5610500	3.31017e+06
EL(C area)	ENSBTAP00000008473	ENSBTAG00000006463	619150	5051400	4240200	3.30358e+06
EL(C area)	ENSBTAP00000014162	ENSBTAG00000010701	9551800	0	358410	3.3034e+06
EL(C area)	ENSBTAP00000011714	ENSBTAG00000008896	2059800	4333500	3487300	3.29353e+06
EL(C area)	ENSBTAP00000018473	ENSBTAG00000013912	2841500	1800000	5230700	3.29073e+06
EL(C area)	ENSBTAP00000009005	ENSBTAG00000006846	4260400	3886700	1677900	3275000
EL(C area)	ENSBTAP00000040872	ENSBTAG00000030629	3364700	3727700	2732500	3.27497e+06
EL(C area)	ENSBTAP00000052914	ENSBTAG00000015980	3050700	3393000	3341100	3261600
EL(C area)	ENSBTAP00000009477	ENSBTAG00000007203	901750	5424400	3412900	3246350
EL(C area)	ENSBTAP00000001130	ENSBTAG00000000848	1001200	5394300	3303600	3.23303e+06
EL(C area)	ENSBTAP00000018469	ENSBTAG00000013907	1341400	4863700	3491200	3232100
EL(C area)	ENSBTAP00000004878	ENSBTAG00000003747	776800	8295400	579230	3.21714e+06
EL(C area)	ENSBTAP00000014925	ENSBTAG00000011239	695490	5821200	3133600	3.21676e+06
EL(C area)	ENSBTAP00000011613	ENSBTAG00000008821	2426700	2971800	4245200	3.21457e+06
EL(C area)	ENSBTAP00000031879	ENSBTAG00000011613	3035500	4236500	2355000	3209000
EL(C area)	ENSBTAP00000008621	ENSBTAG00000006564	2861900	4193800	2553600	3203100
EL(C area)	ENSBTAP00000009346	ENSBTAG00000007106	3078300	3290100	3234000	3200800
EL(C area)	ENSBTAP00000019001	ENSBTAG00000014302	3692000	3650400	2244000	3.19547e+06
EL(C area)	ENSBTAP00000021033	ENSBTAG00000015831	329760	8635900	521630	3162430
EL(C area)	ENSBTAP00000013559	ENSBTAG00000010265	3325100	3929200	2221300	3.15853e+06
EL(C area)	ENSBTAP00000008948	ENSBTAG00000006806	4983600	938290	3546500	3156130
EL(C area)	ENSBTAP00000030128	ENSBTAG00000033424	3048700	2435800	3953700	3.14607e+06
EL(C area)	ENSBTAP00000012704	ENSBTAG00000009641	2904600	3586200	2939800	3.14353e+06
EL(C area)	ENSBTAP00000017332	ENSBTAG00000013038	1877800	3193800	4335400	3.13567e+06
EL(C area)	ENSBTAP00000030612	ENSBTAG00000014474	2409800	3465900	3510100	3128600
EL(C area)	ENSBTAP00000024695	ENSBTAG00000018556	1852300	3127600	4395900	3.12527e+06
EL(C area)	ENSBTAP00000018701	ENSBTAG00000014075	0	2869300	6502200	3.12383e+06
EL(C area)	ENSBTAP00000027250	ENSBTAG00000020449	1956000	2112500	5298900	3.12247e+06
EL(C area)	ENSBTAP00000007436	ENSBTAG00000005660	2226100	5035300	2103000	3.12147e+06
EL(C area)	ENSBTAP00000044243	ENSBTAG00000014068	3278800	3218700	2815900	3.10447e+06
EL(C area)	ENSBTAP00000014801	ENSBTAG00000011145	2643600	3508300	3155000	3102300
EL(C area)	ENSBTAP00000007404	ENSBTAG00000005631	1672900	4413700	3181100	3.08923e+06
EL(C area)	ENSBTAP00000010949	ENSBTAG00000008314	3495600	2519300	3222800	3.07923e+06
EL(C area)	ENSBTAP00000003355	ENSBTAG00000002591	4715500	1937400	2582700	3.07853e+06
EL(C area)	ENSBTAP00000041837	ENSBTAG00000016524	0	4982900	4233600	3.07217e+06
EL(C area)	ENSBTAP00000006069	ENSBTAG00000004625	3322400	2219500	3634800	3058900
EL(C area)	ENSBTAP00000016130	ENSBTAG00000012159	2834800	3192800	3134900	3.05417e+06
EL(C area)	ENSBTAP00000001838	ENSBTAG00000001398	3743100	1972700	3433900	3049900
EL(C area)	ENSBTAP00000021325	ENSBTAG00000016021	2195000	4978800	1937500	3037100
EL(C area)	ENSBTAP00000009160	ENSBTAG00000006970	4078500	2370100	2656200	3.03493e+06
EL(C area)	ENSBTAP00000004280	ENSBTAG00000003307	2438500	2957500	3662300	3.01943e+06
EL(C area)	ENSBTAP00000042244	ENSBTAG00000009048	2812900	3051100	3190700	3.01823e+06
EL(C area)	ENSBTAP00000022470	ENSBTAG00000016894	2818800	4181800	2040200	3013600
EL(C area)	ENSBTAP00000005789	ENSBTAG00000004416	775530	5242500	2981000	2.99968e+06
EL(C area)	ENSBTAP00000028048	ENSBTAG00000021061	1075500	4899600	2965700	2.98027e+06
EL(C area)	ENSBTAP00000027670	ENSBTAG00000020764	5588600	1828300	1422900	2946600
EL(C area)	ENSBTAP00000021704	ENSBTAG00000016315	2521700	1708700	4597700	2942700
EL(C area)	ENSBTAP00000039205	ENSBTAG00000003422	417330	4473000	3906100	2.93214e+06
EL(C area)	ENSBTAP00000000167	ENSBTAG00000000146	1422200	4683000	2671900	2925700
EL(C area)	ENSBTAP00000021838	ENSBTAG00000016420	902410	5760900	2092100	2918470
EL(C area)	ENSBTAP00000014593	ENSBTAG00000010992	1577100	5001300	2164100	2.91417e+06
EL(C area)	ENSBTAP00000007028	ENSBTAG00000005345	2218200	3853500	2605100	2.89227e+06
EL(C area)	ENSBTAP00000011734	ENSBTAG00000008915	2439200	2753300	3468600	2.88703e+06
EL(C area)	ENSBTAP00000008678	ENSBTAG00000006616	0	2791400	5859000	2.88347e+06
EL(C area)	ENSBTAP00000047917	ENSBTAG00000002026	0	6068000	2533400	2.86713e+06
EL(C area)	ENSBTAP00000012911	ENSBTAG00000009789	2493800	3500700	2585600	2.86003e+06
EL(C area)	ENSBTAP00000050620	ENSBTAG00000012181	2186100	3266600	3040100	2.83093e+06
EL(C area)	ENSBTAP00000010347	ENSBTAG00000007865	3431900	2723100	2320300	2825100
EL(C area)	ENSBTAP00000004034	ENSBTAG00000003100	5422500	233660	2791300	2815820
EL(C area)	ENSBTAP00000015473	ENSBTAG00000011649	2694200	3226400	2445000	2.78853e+06
EL(C area)	ENSBTAP00000009363	ENSBTAG00000007115	4577100	1576900	2177400	2.77713e+06
EL(C area)	ENSBTAP00000028608	ENSBTAG00000021461	2549900	3532400	2224600	2.76897e+06
EL(C area)	ENSBTAP00000039004	ENSBTAG00000027337	6078200	168470	2004300	2.75032e+06
EL(C area)	ENSBTAP00000044213	ENSBTAG00000033080	1008000	3751500	3470200	2.74323e+06
EL(C area)	ENSBTAP00000000721	ENSBTAG00000000550	3887500	502900	3839300	2.74323e+06
EL(C area)	ENSBTAP00000006613	ENSBTAG00000005027	2870300	2975100	2375500	2740300
EL(C area)	ENSBTAP00000023221	ENSBTAG00000017468	3051200	2534800	2568000	2718000
EL(C area)	ENSBTAP00000014953	ENSBTAG00000011258	528960	2283300	5276300	2.69619e+06
EL(C area)	ENSBTAP00000018091	ENSBTAG00000013606	2585500	3072400	2419400	2.69243e+06
EL(C area)	ENSBTAP00000011751	ENSBTAG00000008926	2938700	2746400	2376400	2.68717e+06
EL(C area)	ENSBTAP00000024335	ENSBTAG00000018283	3599300	3122400	1325900	2.68253e+06
EL(C area)	ENSBTAP00000005103	ENSBTAG00000003908	2570400	2916600	2525800	2.67093e+06
EL(C area)	ENSBTAP00000007454	ENSBTAG00000005674	0	2510000	5460600	2.65687e+06
EL(C area)	ENSBTAP00000012182	ENSBTAG00000009245	1678500	3823600	2440300	2.64747e+06
EL(C area)	ENSBTAP00000035859	ENSBTAG00000006357	2766600	2960600	2198900	2.64203e+06
EL(C area)	ENSBTAP00000018688	ENSBTAG00000014059	4992700	729050	2184300	2635350
EL(C area)	ENSBTAP00000013464	ENSBTAG00000010204	3662100	2862000	1369800	2631300
EL(C area)	ENSBTAP00000005916	ENSBTAG00000025210	3680600	1285500	2896700	2.62093e+06
EL(C area)	ENSBTAP00000013123	ENSBTAG00000009949	1402800	3017500	3393700	2.60467e+06
EL(C area)	ENSBTAP00000028364	ENSBTAG00000021288	0	4919200	2823100	2.58077e+06
EL(C area)	ENSBTAP00000041575	ENSBTAG00000031134	1736800	3171700	2821200	2.57657e+06
EL(C area)	ENSBTAP00000007369	ENSBTAG00000023487	3386200	1963700	2373000	2574300
EL(C area)	ENSBTAP00000001890	ENSBTAG00000001441	5121400	568610	1948500	2546170
EL(C area)	ENSBTAP00000028853	ENSBTAG00000021651	1896100	4539900	1195000	2.54367e+06
EL(C area)	ENSBTAP00000042228	ENSBTAG00000000111	1702300	2890700	3009800	2.53427e+06
EL(C area)	ENSBTAP00000015769	ENSBTAG00000011885	2505800	2091000	2952300	2.51637e+06
EL(C area)	ENSBTAP00000005146	ENSBTAG00000003942	4519800	1160600	1785700	2488700
EL(C area)	ENSBTAP00000002650	ENSBTAG00000002045	3281900	2979800	1203700	2.48847e+06
EL(C area)	ENSBTAP00000014266	ENSBTAG00000010773	0	5271200	2175800	2.48233e+06
EL(C area)	ENSBTAP00000052827	ENSBTAG00000008445	1758400	2030400	3549000	2.44593e+06
EL(C area)	ENSBTAP00000002642	ENSBTAG00000002038	0	2423300	4907100	2.44347e+06
EL(C area)	ENSBTAP00000049552	ENSBTAG00000019143	0	7329900	0	2443300
EL(C area)	ENSBTAP00000030949	ENSBTAG00000019181	1119500	4141200	2047800	2.43617e+06
EL(C area)	ENSBTAP00000034473	ENSBTAG00000016525	5005100	599150	1701700	2.43532e+06
EL(C area)	ENSBTAP00000002948	ENSBTAG00000002282	1013900	2587100	3696200	2432400
EL(C area)	ENSBTAP00000017090	ENSBTAG00000012858	1494200	3468600	2308700	2.42383e+06
EL(C area)	ENSBTAP00000046671	ENSBTAG00000009786	1309900	3188100	2748400	2.41547e+06
EL(C area)	ENSBTAP00000014194	ENSBTAG00000010721	934530	3724300	2546200	2.40168e+06
EL(C area)	ENSBTAP00000007200	ENSBTAG00000005475	1355800	1788800	4037700	2394100
EL(C area)	ENSBTAP00000006001	ENSBTAG00000004568	1829000	4183900	1153400	2.38877e+06
EL(C area)	ENSBTAP00000005542	ENSBTAG00000004230	1054000	5148700	947560	2383420
EL(C area)	ENSBTAP00000002080	ENSBTAG00000001589	4242900	1003500	1900500	2382300
EL(C area)	ENSBTAP00000053182	ENSBTAG00000002528	500080	5795000	817150	2.37074e+06
EL(C area)	ENSBTAP00000013929	ENSBTAG00000010534	7056400	0	0	2.35213e+06
EL(C area)	ENSBTAP00000021833	ENSBTAG00000016415	730430	4556200	1760900	2.34918e+06
EL(C area)	ENSBTAP00000019848	ENSBTAG00000014906	2956300	1585500	2500000	2.34727e+06
EL(C area)	ENSBTAP00000026407	ENSBTAG00000019822	1583000	4708200	731940	2.34105e+06
EL(C area)	ENSBTAP00000011388	ENSBTAG00000008635	2807000	2856800	1249000	2.30427e+06
EL(C area)	ENSBTAP00000007405	ENSBTAG00000005634	0	3888600	3017100	2301900
EL(C area)	ENSBTAP00000004617	ENSBTAG00000003550	1524300	4966800	407200	2.29943e+06
EL(C area)	ENSBTAP00000028740	ENSBTAG00000021569	1486400	2708700	2700200	2.29843e+06
EL(C area)	ENSBTAP00000006754	ENSBTAG00000005119	2719800	2194200	1966200	2293400
EL(C area)	ENSBTAP00000020833	ENSBTAG00000015690	6060000	111750	705880	2.29254e+06
EL(C area)	ENSBTAP00000047307	ENSBTAG00000007323	1776400	3327900	1733600	2279300
EL(C area)	ENSBTAP00000006461	ENSBTAG00000004910	2498000	1870300	2469400	2.27923e+06
EL(C area)	ENSBTAP00000001379	ENSBTAG00000001038	2320600	2241500	2274200	2.27877e+06
EL(C area)	ENSBTAP00000025484	ENSBTAG00000019147	1350800	3057400	2399700	2269300
EL(C area)	ENSBTAP00000020880	ENSBTAG00000015731	1608400	3404900	1780300	2.26453e+06
EL(C area)	ENSBTAP00000001464	ENSBTAG00000001107	1104900	4184100	1498900	2.26263e+06
EL(C area)	ENSBTAP00000029280	ENSBTAG00000021961	0	3916300	2871000	2.26243e+06
EL(C area)	ENSBTAP00000007163	ENSBTAG00000005444	3142900	2360300	1261300	2.25483e+06
EL(C area)	ENSBTAP00000013932	ENSBTAG00000015595	1215000	2206100	3325000	2248700
EL(C area)	ENSBTAP00000002578	ENSBTAG00000001987	1102700	3244500	2361200	2.23613e+06
EL(C area)	ENSBTAP00000012308	ENSBTAG00000009351	2350300	1985700	2320700	2218900
EL(C area)	ENSBTAP00000002491	ENSBTAG00000003949	281070	2731300	3639500	2217290
EL(C area)	ENSBTAP00000003716	ENSBTAG00000002863	503040	4791400	1334400	2.20961e+06
EL(C area)	ENSBTAP00000020644	ENSBTAG00000015536	2037300	2620600	1962100	2.20667e+06
EL(C area)	ENSBTAP00000034697	ENSBTAG00000001657	2360200	1947700	2298700	2202200
EL(C area)	ENSBTAP00000028983	ENSBTAG00000021744	1704800	2829900	2059500	2.19807e+06
EL(C area)	ENSBTAP00000011359	ENSBTAG00000008609	0	3876500	2665800	2.18077e+06
EL(C area)	ENSBTAP00000035184	ENSBTAG00000025191	1364400	2910500	2178000	2.15097e+06
EL(C area)	ENSBTAP00000033383	ENSBTAG00000024240	4116400	0	2331300	2.14923e+06
EL(C area)	ENSBTAP00000040572	ENSBTAG00000030434	395170	4154900	1888800	2146290
EL(C area)	ENSBTAP00000025191	ENSBTAG00000018928	0	3768600	2649200	2.13927e+06
EL(C area)	ENSBTAP00000008727	ENSBTAG00000006642	924450	2255700	3219200	2.13312e+06
EL(C area)	ENSBTAP00000050177	ENSBTAG00000022733	1368000	3984800	1031100	2.12797e+06
EL(C area)	ENSBTAP00000013376	ENSBTAG00000010135	2110700	3058900	1208600	2.12607e+06
EL(C area)	ENSBTAP00000027067	ENSBTAG00000020309	925810	3661700	1789700	2.12574e+06
EL(C area)	ENSBTAP00000052710	ENSBTAG00000031941	1106800	2966200	2299400	2.12413e+06
EL(C area)	ENSBTAP00000006129	ENSBTAG00000004672	0	3753000	2600500	2.11783e+06
EL(C area)	ENSBTAP00000001376	ENSBTAG00000001035	2360300	1940300	2047900	2.11617e+06
EL(C area)	ENSBTAP00000004245	ENSBTAG00000003279	2868100	1511400	1913900	2097800
EL(C area)	ENSBTAP00000025870	ENSBTAG00000019419	2128300	2151900	2003400	2.09453e+06
EL(C area)	ENSBTAP00000024812	ENSBTAG00000018646	2403900	937990	2890300	2.0774e+06
EL(C area)	ENSBTAP00000026366	ENSBTAG00000019787	2083500	2375500	1742100	2.06703e+06
EL(C area)	ENSBTAP00000010702	ENSBTAG00000008140	830940	1014300	4326300	2057180
EL(C area)	ENSBTAP00000047327	ENSBTAG00000020498	2190100	2152400	1810900	2.05113e+06
EL(C area)	ENSBTAP00000033710	ENSBTAG00000017350	1043100	2936100	2172400	2.05053e+06
EL(C area)	ENSBTAP00000016482	ENSBTAG00000012419	1111200	2617400	2383500	2.03737e+06
EL(C area)	ENSBTAP00000023026	ENSBTAG00000011893	2317900	1496200	2295300	2.03647e+06
EL(C area)	ENSBTAP00000029147	ENSBTAG00000021864	3109900	1602600	1366800	2.02643e+06
EL(C area)	ENSBTAP00000020296	ENSBTAG00000015254	751710	1299500	3956200	2002470
EL(C area)	ENSBTAP00000051774	ENSBTAG00000038186	2354900	1121200	2506300	1.99413e+06
EL(C area)	ENSBTAP00000018845	ENSBTAG00000014177	253380	2885100	2815800	1984760
EL(C area)	ENSBTAP00000042843	ENSBTAG00000010153	1917200	1884300	2113400	1.97163e+06
EL(C area)	ENSBTAP00000045455	ENSBTAG00000015512	622740	3800100	1490100	1970980
EL(C area)	ENSBTAP00000002408	ENSBTAG00000001844	830740	2258900	2748000	1945880
EL(C area)	ENSBTAP00000007443	ENSBTAG00000005665	2767000	3067400	0	1944800
EL(C area)	ENSBTAP00000021658	ENSBTAG00000016281	0	2356700	3467600	1.94143e+06
EL(C area)	ENSBTAP00000002882	ENSBTAG00000037493	0	5272100	551890	1941330
EL(C area)	ENSBTAP00000013082	ENSBTAG00000009902	1379700	2943000	1443700	1.92213e+06
EL(C area)	ENSBTAP00000023165	ENSBTAG00000017426	292940	739640	4649600	1894060
EL(C area)	ENSBTAP00000003072	ENSBTAG00000002377	136700	1893600	3630400	1886900
EL(C area)	ENSBTAP00000000096	ENSBTAG00000000087	3522900	2112500	0	1.87847e+06
EL(C area)	ENSBTAP00000002972	ENSBTAG00000002303	1298600	2627000	1647900	1.85783e+06
EL(C area)	ENSBTAP00000028486	ENSBTAG00000021367	1722400	2162900	1639900	1.84173e+06
EL(C area)	ENSBTAP00000001893	ENSBTAG00000001444	2967600	874100	1656200	1.83263e+06
EL(C area)	ENSBTAP00000010311	ENSBTAG00000007836	2157500	1794500	1497000	1.81633e+06
EL(C area)	ENSBTAP00000002350	ENSBTAG00000001795	0	3764900	1673300	1.81273e+06
EL(C area)	ENSBTAP00000001692	ENSBTAG00000001283	0	4535400	893010	1809470
EL(C area)	ENSBTAP00000009681	ENSBTAG00000007360	1859300	2528300	980570	1789390
EL(C area)	ENSBTAP00000004885	ENSBTAG00000003752	973890	2932100	1402700	1.76956e+06
EL(C area)	ENSBTAP00000026534	ENSBTAG00000019915	1296700	1623400	2383700	1.76793e+06
EL(C area)	ENSBTAP00000042892	ENSBTAG00000003547	0	0	5244500	1.74817e+06
EL(C area)	ENSBTAP00000024600	ENSBTAG00000018483	1091800	2085600	2051800	1.74307e+06
EL(C area)	ENSBTAP00000005558	ENSBTAG00000004243	1300200	1898200	2017300	1.73857e+06
EL(C area)	ENSBTAP00000023117	ENSBTAG00000017379	2072200	1508500	1602300	1.72767e+06
EL(C area)	ENSBTAP00000040766	ENSBTAG00000009915	2496700	1720100	959470	1.72542e+06
EL(C area)	ENSBTAP00000016111	ENSBTAG00000012146	0	2433600	2679100	1.70423e+06
EL(C area)	ENSBTAP00000000518	ENSBTAG00000000404	1235500	2923900	923030	1.69414e+06
EL(C area)	ENSBTAP00000030260	ENSBTAG00000016282	3022600	1180300	834610	1679170
EL(C area)	ENSBTAP00000015767	ENSBTAG00000011883	2959100	1265900	738910	1.65464e+06
EL(C area)	ENSBTAP00000053328	ENSBTAG00000021894	1858800	1099500	1987000	1.64843e+06
EL(C area)	ENSBTAP00000010281	ENSBTAG00000007818	1055600	2422500	1452200	1.64343e+06
EL(C area)	ENSBTAP00000022548	ENSBTAG00000016952	1438300	1748100	1728300	1.63823e+06
EL(C area)	ENSBTAP00000016989	ENSBTAG00000011616	171800	4428700	303590	1.6347e+06
EL(C area)	ENSBTAP00000023622	ENSBTAG00000031788	499470	2031200	2355300	1.62866e+06
EL(C area)	ENSBTAP00000029404	ENSBTAG00000006730	210560	3128000	1546400	1628320
EL(C area)	ENSBTAP00000017150	ENSBTAG00000012902	0	1194600	3679700	1.62477e+06
EL(C area)	ENSBTAP00000023757	ENSBTAG00000017871	0	2749900	2108700	1.61953e+06
EL(C area)	ENSBTAP00000007403	ENSBTAG00000040298	0	2959900	1883800	1.61457e+06
EL(C area)	ENSBTAP00000049292	ENSBTAG00000004161	1184500	855930	2798300	1612910
EL(C area)	ENSBTAP00000021637	ENSBTAG00000016265	448310	2843000	1547200	1.61284e+06
EL(C area)	ENSBTAP00000041478	ENSBTAG00000010365	1440400	1784500	1587900	1.60427e+06
EL(C area)	ENSBTAP00000041803	ENSBTAG00000017616	428730	3370200	975690	1591540
EL(C area)	ENSBTAP00000018242	ENSBTAG00000013726	1220800	1548200	1997600	1.58887e+06
EL(C area)	ENSBTAP00000043674	ENSBTAG00000003989	1224400	2241400	1286400	1.58407e+06
EL(C area)	ENSBTAP00000009097	ENSBTAG00000006928	0	4310100	399920	1.57001e+06
EL(C area)	ENSBTAP00000044296	ENSBTAG00000013885	1491900	2029300	1180000	1.56707e+06
EL(C area)	ENSBTAP00000023325	ENSBTAG00000017547	709870	1188700	2795200	1564590
EL(C area)	ENSBTAP00000019547	ENSBTAG00000014685	0	3164600	1511800	1558800
EL(C area)	ENSBTAP00000049395	ENSBTAG00000037726	2316400	1031600	1307700	1551900
EL(C area)	ENSBTAP00000019475	ENSBTAG00000014626	254100	2472200	1923100	1549800
EL(C area)	ENSBTAP00000045060	ENSBTAG00000033731	0	3232000	1415200	1.54907e+06
EL(C area)	ENSBTAP00000024122	ENSBTAG00000018123	2093400	378160	2131900	1.53449e+06
EL(C area)	ENSBTAP00000022510	ENSBTAG00000016924	2383300	1430400	785320	1.53301e+06
EL(C area)	ENSBTAP00000018777	ENSBTAG00000014129	764420	1772200	2047900	1.52817e+06
EL(C area)	ENSBTAP00000025318	ENSBTAG00000019023	2446000	2111800	0	1.51927e+06
EL(C area)	ENSBTAP00000039567	ENSBTAG00000027863	1817700	1203800	1531300	1517600
EL(C area)	ENSBTAP00000035395	ENSBTAG00000025311	0	1792100	2712200	1.50143e+06
EL(C area)	ENSBTAP00000011469	ENSBTAG00000008703	353540	3210300	930850	1498230
EL(C area)	ENSBTAP00000020202	ENSBTAG00000015182	0	2425300	2056800	1.49403e+06
EL(C area)	ENSBTAP00000026834	ENSBTAG00000022242	1303000	1864200	1313000	1493400
EL(C area)	ENSBTAP00000010545	ENSBTAG00000024648	1361700	1895000	1217300	1.49133e+06
EL(C area)	ENSBTAP00000018574	ENSBTAG00000013973	0	2063900	2381400	1.48177e+06
EL(C area)	ENSBTAP00000011783	ENSBTAG00000008951	1266500	1799000	1378600	1.48137e+06
EL(C area)	ENSBTAP00000008253	ENSBTAG00000022731	1006700	2846000	559350	1.47068e+06
EL(C area)	ENSBTAP00000028498	ENSBTAG00000021377	244930	17245	4102100	1.45476e+06
EL(C area)	ENSBTAP00000018554	ENSBTAG00000013960	460790	2422900	1421800	1.43516e+06
EL(C area)	ENSBTAP00000006358	ENSBTAG00000004840	587650	3079200	595210	1.42069e+06
EL(C area)	ENSBTAP00000018350	ENSBTAG00000013812	0	2363800	1888900	1.41757e+06
EL(C area)	ENSBTAP00000003042	ENSBTAG00000002357	877820	3372200	0	1.41667e+06
EL(C area)	ENSBTAP00000017392	ENSBTAG00000013081	624360	2119500	1505800	1.41655e+06
EL(C area)	ENSBTAP00000014997	ENSBTAG00000003636	841210	1828400	1574500	1.4147e+06
EL(C area)	ENSBTAP00000003343	ENSBTAG00000002580	967200	2146100	1121800	1411700
EL(C area)	ENSBTAP00000025343	ENSBTAG00000019040	283980	2819800	1027400	1377060
EL(C area)	ENSBTAP00000019702	ENSBTAG00000014805	805020	1585200	1738100	1.37611e+06
EL(C area)	ENSBTAP00000008580	ENSBTAG00000006533	0	2543500	1567900	1.37047e+06
EL(C area)	ENSBTAP00000012508	ENSBTAG00000009506	309780	3232800	566670	1369750
EL(C area)	ENSBTAP00000036917	ENSBTAG00000000874	2224400	309780	1556800	1363660
EL(C area)	ENSBTAP00000022266	ENSBTAG00000016744	2052300	364510	1668200	1361670
EL(C area)	ENSBTAP00000007189	ENSBTAG00000005465	1563900	452760	2023400	1.34669e+06
EL(C area)	ENSBTAP00000023241	ENSBTAG00000017482	1364400	2672500	0	1.34563e+06
EL(C area)	ENSBTAP00000005083	ENSBTAG00000003894	657450	3354800	0	1.33742e+06
EL(C area)	ENSBTAP00000032188	ENSBTAG00000001781	2270100	708830	1031800	1336910
EL(C area)	ENSBTAP00000008933	ENSBTAG00000006792	221250	1955700	1812000	1329650
EL(C area)	ENSBTAP00000043294	ENSBTAG00000032388	220790	3235600	527240	1.32788e+06
EL(C area)	ENSBTAP00000020401	ENSBTAG00000015346	805620	1429500	1707000	1314040
EL(C area)	ENSBTAP00000015606	ENSBTAG00000011752	1602900	451860	1883900	1.31289e+06
EL(C area)	ENSBTAP00000009832	ENSBTAG00000007474	833880	1644300	1452300	1310160
EL(C area)	ENSBTAP00000021887	ENSBTAG00000006884	0	1943900	1981700	1.30853e+06
EL(C area)	ENSBTAP00000009844	ENSBTAG00000007484	0	2094200	1818000	1.30407e+06
EL(C area)	ENSBTAP00000017816	ENSBTAG00000013390	660670	1918300	1307000	1.29532e+06
EL(C area)	ENSBTAP00000008985	ENSBTAG00000006837	1618600	1377300	882730	1.29288e+06
EL(C area)	ENSBTAP00000044536	ENSBTAG00000012044	0	3139600	737040	1.29221e+06
EL(C area)	ENSBTAP00000037804	ENSBTAG00000001988	1021600	1052700	1774600	1.28297e+06
EL(C area)	ENSBTAP00000010858	ENSBTAG00000008248	3194500	187010	451840	1.27778e+06
EL(C area)	ENSBTAP00000005655	ENSBTAG00000004318	1513700	1677300	615400	1268800
EL(C area)	ENSBTAP00000016224	ENSBTAG00000012232	750650	1496400	1541300	1.26278e+06
EL(C area)	ENSBTAP00000019612	ENSBTAG00000014734	379910	2266200	1098100	1248070
EL(C area)	ENSBTAP00000011063	ENSBTAG00000008406	437640	2572000	715530	1.24172e+06
EL(C area)	ENSBTAP00000002045	ENSBTAG00000001565	0	3523700	188670	1.23746e+06
EL(C area)	ENSBTAP00000025254	ENSBTAG00000018972	124090	1610500	1976000	1.23686e+06
EL(C area)	ENSBTAP00000024373	ENSBTAG00000018317	127190	1612700	1950100	1.23e+06
EL(C area)	ENSBTAP00000042926	ENSBTAG00000008837	0	2020900	1663600	1.22817e+06
EL(C area)	ENSBTAP00000009871	ENSBTAG00000007502	3496100	102470	82564	1.22704e+06
EL(C area)	ENSBTAP00000046146	ENSBTAG00000004861	515600	1801700	1358700	1.22533e+06
EL(C area)	ENSBTAP00000038633	ENSBTAG00000015398	1629000	1149600	874550	1.21772e+06
EL(C area)	ENSBTAP00000015719	ENSBTAG00000011837	1377400	1193100	1081800	1.21743e+06
EL(C area)	ENSBTAP00000048084	ENSBTAG00000020463	1224000	1281700	1129500	1.21173e+06
EL(C area)	ENSBTAP00000006431	ENSBTAG00000004887	1363900	1171500	1081100	1205500
EL(C area)	ENSBTAP00000002268	ENSBTAG00000001731	0	3607500	0	1202500
EL(C area)	ENSBTAP00000023384	ENSBTAG00000006543	0	2466800	1128700	1198500
EL(C area)	ENSBTAP00000023309	ENSBTAG00000017531	675790	1346500	1550200	1190830
EL(C area)	ENSBTAP00000021337	ENSBTAG00000016032	1642400	1423700	495440	1187180
EL(C area)	ENSBTAP00000010389	ENSBTAG00000007900	656090	1400400	1494900	1.1838e+06
EL(C area)	ENSBTAP00000042110	ENSBTAG00000005481	1326700	539780	1684600	1.18369e+06
EL(C area)	ENSBTAP00000020501	ENSBTAG00000015426	2490700	799220	240630	1176850
EL(C area)	ENSBTAP00000033613	ENSBTAG00000016707	1822700	1098000	608810	1.1765e+06
EL(C area)	ENSBTAP00000012497	ENSBTAG00000010125	397470	2775000	343930	1.17213e+06
EL(C area)	ENSBTAP00000042008	ENSBTAG00000002783	0	2395000	1090200	1.16173e+06
EL(C area)	ENSBTAP00000038769	ENSBTAG00000016918	1216800	1566300	677310	1153470
EL(C area)	ENSBTAP00000005823	ENSBTAG00000004438	637060	2074600	732030	1.1479e+06
EL(C area)	ENSBTAP00000022456	ENSBTAG00000016881	2206900	502070	730800	1146590
EL(C area)	ENSBTAP00000032150	ENSBTAG00000012881	57213	2069900	1311600	1.14624e+06
EL(C area)	ENSBTAP00000029026	ENSBTAG00000021776	480570	1490000	1451000	1.14052e+06
EL(C area)	ENSBTAP00000033750	ENSBTAG00000024406	766820	1592400	1047700	1135640
EL(C area)	ENSBTAP00000017187	ENSBTAG00000012936	1191300	889820	1319000	1.13337e+06
EL(C area)	ENSBTAP00000017339	ENSBTAG00000013045	376550	1837200	1181900	1.13188e+06
EL(C area)	ENSBTAP00000001452	ENSBTAG00000001097	922660	353370	2118800	1131610
EL(C area)	ENSBTAP00000026582	ENSBTAG00000019956	1391700	1727600	275320	1131540
EL(C area)	ENSBTAP00000050939	ENSBTAG00000012341	116830	2381000	881900	1.12658e+06
EL(C area)	ENSBTAP00000034483	ENSBTAG00000019929	1220100	945340	1182000	1.11581e+06
EL(C area)	ENSBTAP00000026274	ENSBTAG00000019714	0	1392500	1929800	1.10743e+06
EL(C area)	ENSBTAP00000025405	ENSBTAG00000019085	442780	2121500	751470	1105250
EL(C area)	ENSBTAP00000019513	ENSBTAG00000020709	254800	2379400	668640	1.10095e+06
EL(C area)	ENSBTAP00000017030	ENSBTAG00000012818	2979700	301410	0	1.0937e+06
EL(C area)	ENSBTAP00000011762	ENSBTAG00000008935	0	3163800	45082	1.06963e+06
EL(C area)	ENSBTAP00000023522	ENSBTAG00000017685	0	1868600	1332400	1067000
EL(C area)	ENSBTAP00000011166	ENSBTAG00000008480	961160	918190	1311600	1063650
EL(C area)	ENSBTAP00000003616	ENSBTAG00000002791	384790	1779100	1019300	1.06106e+06
EL(C area)	ENSBTAP00000024514	ENSBTAG00000018423	815970	1292100	1065100	1.05772e+06
EL(C area)	ENSBTAP00000018304	ENSBTAG00000013779	0	976340	2196800	1.05771e+06
EL(C area)	ENSBTAP00000048482	ENSBTAG00000015991	265780	2097300	796700	1053260
EL(C area)	ENSBTAP00000016845	ENSBTAG00000012681	0	2233400	890650	1041350
EL(C area)	ENSBTAP00000004538	ENSBTAG00000003492	0	1872000	1236100	1.03603e+06
EL(C area)	ENSBTAP00000019921	ENSBTAG00000014964	0	1801700	1304100	1.03527e+06
EL(C area)	ENSBTAP00000021570	ENSBTAG00000016206	2207400	459990	403200	1023530
EL(C area)	ENSBTAP00000018822	ENSBTAG00000014161	575910	711300	1734500	1.00724e+06
EL(C area)	ENSBTAP00000022949	ENSBTAG00000017267	701880	1375300	922720	999967
EL(C area)	ENSBTAP00000026116	ENSBTAG00000019601	276180	2713200	0	996460
EL(C area)	ENSBTAP00000038032	ENSBTAG00000026758	0	1473600	1445700	973100
EL(C area)	ENSBTAP00000017590	ENSBTAG00000013218	0	1293900	1619800	971233
EL(C area)	ENSBTAP00000016359	ENSBTAG00000012330	1373300	1510400	0	961233
EL(C area)	ENSBTAP00000022042	ENSBTAG00000016566	2694100	171500	0	955200
EL(C area)	ENSBTAP00000022718	ENSBTAG00000017082	160860	1206400	1497500	954920
EL(C area)	ENSBTAP00000001955	ENSBTAG00000015186	241150	1214300	1391800	949083
EL(C area)	ENSBTAP00000023090	ENSBTAG00000017367	394870	1767100	650600	937523
EL(C area)	ENSBTAP00000018026	ENSBTAG00000013557	598270	1565700	643270	935747
EL(C area)	ENSBTAP00000014888	ENSBTAG00000011212	717820	540150	1542300	933423
EL(C area)	ENSBTAP00000035984	ENSBTAG00000013362	1034500	1176800	584450	931917
EL(C area)	ENSBTAP00000008894	ENSBTAG00000006759	1250000	1109200	415850	925017
EL(C area)	ENSBTAP00000008293	ENSBTAG00000006321	742600	750890	1276100	923197
EL(C area)	ENSBTAP00000004813	ENSBTAG00000003693	605180	1959100	189510	917930
EL(C area)	ENSBTAP00000020371	ENSBTAG00000015326	1469900	312160	953320	911793
EL(C area)	ENSBTAP00000000453	ENSBTAG00000000347	0	1643200	1071900	905033
EL(C area)	ENSBTAP00000010429	ENSBTAG00000007932	0	1841400	864210	901870
EL(C area)	ENSBTAP00000021451	ENSBTAG00000019386	1475600	0	1230000	901867
EL(C area)	ENSBTAP00000007254	ENSBTAG00000005517	156920	2021400	525710	901343
EL(C area)	ENSBTAP00000053664	ENSBTAG00000002804	133810	1144300	1425500	901203
EL(C area)	ENSBTAP00000020564	ENSBTAG00000015474	587210	1219800	896070	901027
EL(C area)	ENSBTAP00000006419	ENSBTAG00000004881	1428800	357370	909460	898543
EL(C area)	ENSBTAP00000027347	ENSBTAG00000020528	144610	1473300	1072600	896837
EL(C area)	ENSBTAP00000002648	ENSBTAG00000002044	969500	798980	893010	887163
EL(C area)	ENSBTAP00000004398	ENSBTAG00000003390	0	1615200	1041000	885400
EL(C area)	ENSBTAP00000015682	ENSBTAG00000011811	440370	814750	1394700	883273
EL(C area)	ENSBTAP00000021203	ENSBTAG00000015944	0	1593700	1038300	877333
EL(C area)	ENSBTAP00000017837	ENSBTAG00000013408	0	0	2610400	870133
EL(C area)	ENSBTAP00000014281	ENSBTAG00000010790	504670	1453600	618880	859050
EL(C area)	ENSBTAP00000001045	ENSBTAG00000000789	0	1448700	1119500	856067
EL(C area)	ENSBTAP00000017780	ENSBTAG00000013367	370230	876060	1315600	853963
EL(C area)	ENSBTAP00000020681	ENSBTAG00000015567	300790	1464200	786730	850573
EL(C area)	ENSBTAP00000005402	ENSBTAG00000004127	300140	842460	1398000	846867
EL(C area)	ENSBTAP00000008447	ENSBTAG00000006441	0	2483800	43163	842321
EL(C area)	ENSBTAP00000035448	ENSBTAG00000008024	1139800	746990	630420	839070
EL(C area)	ENSBTAP00000023612	ENSBTAG00000017755	1179400	1321900	0	833767
EL(C area)	ENSBTAP00000008363	ENSBTAG00000006374	0	1201000	1299000	833333
EL(C area)	ENSBTAP00000016254	ENSBTAG00000012253	0	947360	1551500	832953
EL(C area)	ENSBTAP00000002116	ENSBTAG00000001610	0	54410	2439000	831137
EL(C area)	ENSBTAP00000018370	ENSBTAG00000013825	1732200	168690	562430	821107
EL(C area)	ENSBTAP00000026544	ENSBTAG00000019926	0	1884900	559190	814697
EL(C area)	ENSBTAP00000022314	ENSBTAG00000016783	504810	1920000	0	808270
EL(C area)	ENSBTAP00000017303	ENSBTAG00000013016	0	1724200	684830	803010
EL(C area)	ENSBTAP00000003660	ENSBTAG00000002827	0	1171100	1232400	801167
EL(C area)	ENSBTAP00000017069	ENSBTAG00000012847	0	1654800	745830	800210
EL(C area)	ENSBTAP00000050581	ENSBTAG00000033954	0	1433000	934100	789033
EL(C area)	ENSBTAP00000041467	ENSBTAG00000016501	118870	1146200	1099500	788190
EL(C area)	ENSBTAP00000026715	ENSBTAG00000020050	0	974590	1389400	787997
EL(C area)	ENSBTAP00000023996	ENSBTAG00000018026	0	1850700	498550	783083
EL(C area)	ENSBTAP00000002892	ENSBTAG00000002233	315580	1407200	624740	782507
EL(C area)	ENSBTAP00000024051	ENSBTAG00000018065	860640	787910	692400	780317
EL(C area)	ENSBTAP00000012955	ENSBTAG00000009826	70792	2164500	101000	778764
EL(C area)	ENSBTAP00000053807	ENSBTAG00000044020	0	0	2327100	775700
EL(C area)	ENSBTAP00000020308	ENSBTAG00000015267	20277	2186500	109930	772236
EL(C area)	ENSBTAP00000007465	ENSBTAG00000005681	326830	1401000	580500	769443
EL(C area)	ENSBTAP00000003519	ENSBTAG00000002715	0	1929400	376610	768670
EL(C area)	ENSBTAP00000050572	ENSBTAG00000018986	566720	1023400	691520	760547
EL(C area)	ENSBTAP00000040249	ENSBTAG00000019105	778870	962520	538080	759823
EL(C area)	ENSBTAP00000011382	ENSBTAG00000008631	0	2266800	0	755600
EL(C area)	ENSBTAP00000034423	ENSBTAG00000024801	0	1415800	847120	754307
EL(C area)	ENSBTAP00000043732	ENSBTAG00000011480	884860	1371900	0	752253
EL(C area)	ENSBTAP00000024007	ENSBTAG00000018033	0	1130900	1098200	743033
EL(C area)	ENSBTAP00000035716	ENSBTAG00000025496	120590	1432100	675230	742640
EL(C area)	ENSBTAP00000003545	ENSBTAG00000002734	667150	824140	719190	736827
EL(C area)	ENSBTAP00000017239	ENSBTAG00000012966	668800	761120	759690	729870
EL(C area)	ENSBTAP00000015703	ENSBTAG00000011832	484180	818040	881190	727803
EL(C area)	ENSBTAP00000023218	ENSBTAG00000017465	925540	901120	356520	727727
EL(C area)	ENSBTAP00000053628	ENSBTAG00000012882	0	1750300	432390	727563
EL(C area)	ENSBTAP00000019758	ENSBTAG00000014835	0	1339900	841660	727187
EL(C area)	ENSBTAP00000024515	ENSBTAG00000018425	0	740320	1433500	724607
EL(C area)	ENSBTAP00000012161	ENSBTAG00000009228	0	2172600	0	724200
EL(C area)	ENSBTAP00000009684	ENSBTAG00000007363	1232800	655060	282570	723477
EL(C area)	ENSBTAP00000006605	ENSBTAG00000005016	702180	834520	629140	721947
EL(C area)	ENSBTAP00000015059	ENSBTAG00000011330	1086200	589740	485470	720470
EL(C area)	ENSBTAP00000010644	ENSBTAG00000008091	0	1763800	392920	718907
EL(C area)	ENSBTAP00000006030	ENSBTAG00000004593	0	1836900	317670	718190
EL(C area)	ENSBTAP00000039219	ENSBTAG00000007602	463760	1461700	187740	704400
EL(C area)	ENSBTAP00000029157	ENSBTAG00000021870	278500	1618900	212950	703450
EL(C area)	ENSBTAP00000048838	ENSBTAG00000034454	313690	578320	1188000	693337
EL(C area)	ENSBTAP00000022386	ENSBTAG00000016828	482490	1054100	542800	693130
EL(C area)	ENSBTAP00000040143	ENSBTAG00000020801	342080	971360	753640	689027
EL(C area)	ENSBTAP00000047045	ENSBTAG00000021843	520470	872120	657090	683227
EL(C area)	ENSBTAP00000025255	ENSBTAG00000018973	389110	955290	685290	676563
EL(C area)	ENSBTAP00000014176	ENSBTAG00000010709	0	806490	1218400	674963
EL(C area)	ENSBTAP00000027564	ENSBTAG00000020684	0	2014400	0	671467
EL(C area)	ENSBTAP00000011952	ENSBTAG00000009067	0	1185400	824030	669810
EL(C area)	ENSBTAP00000001071	ENSBTAG00000000810	71587	1007500	916980	665356
EL(C area)	ENSBTAP00000052439	ENSBTAG00000019852	911070	977520	103250	663947
EL(C area)	ENSBTAP00000003145	ENSBTAG00000002423	0	879010	1112600	663870
EL(C area)	ENSBTAP00000041236	ENSBTAG00000022007	578420	872000	538290	662903
EL(C area)	ENSBTAP00000007948	ENSBTAG00000006049	0	1455600	532590	662730
EL(C area)	ENSBTAP00000029889	ENSBTAG00000022160	220120	1461900	300590	660870
EL(C area)	ENSBTAP00000001547	ENSBTAG00000001163	0	1965100	0	655033
EL(C area)	ENSBTAP00000026323	ENSBTAG00000019754	1034300	421080	507220	654200
EL(C area)	ENSBTAP00000011242	ENSBTAG00000008528	0	1069500	885030	651510
EL(C area)	ENSBTAP00000001121	ENSBTAG00000000843	0	1611000	338510	649837
EL(C area)	ENSBTAP00000015848	ENSBTAG00000011943	316400	991740	629070	645737
EL(C area)	ENSBTAP00000003194	ENSBTAG00000002460	886840	767040	278700	644193
EL(C area)	ENSBTAP00000020259	ENSBTAG00000015224	640970	719800	555450	638740
EL(C area)	ENSBTAP00000022946	ENSBTAG00000017265	353760	725870	833380	637670
EL(C area)	ENSBTAP00000053174	ENSBTAG00000033662	884200	291210	733840	636417
EL(C area)	ENSBTAP00000029340	ENSBTAG00000039995	0	789040	1104500	631180
EL(C area)	ENSBTAP00000019573	ENSBTAG00000014707	0	1194300	693290	629197
EL(C area)	ENSBTAP00000012183	ENSBTAG00000009246	293200	1582600	0	625267
EL(C area)	ENSBTAP00000036691	ENSBTAG00000010012	368770	1032900	472820	624830
EL(C area)	ENSBTAP00000011514	ENSBTAG00000008737	0	1184100	681950	622017
EL(C area)	ENSBTAP00000025196	ENSBTAG00000018933	779450	1086300	0	621917
EL(C area)	ENSBTAP00000006689	ENSBTAG00000005075	308620	0	1551400	620007
EL(C area)	ENSBTAP00000020103	ENSBTAG00000015106	1502800	355660	0	619487
EL(C area)	ENSBTAP00000013018	ENSBTAG00000009871	0	1455600	397060	617553
EL(C area)	ENSBTAP00000005832	ENSBTAG00000004448	233960	856250	749620	613277
EL(C area)	ENSBTAP00000019562	ENSBTAG00000014697	583140	737020	512890	611017
EL(C area)	ENSBTAP00000019916	ENSBTAG00000014958	241430	1067500	517390	608773
EL(C area)	ENSBTAP00000024934	ENSBTAG00000018732	0	1099100	709240	602780
EL(C area)	ENSBTAP00000039580	ENSBTAG00000027630	244610	1050500	509770	601627
EL(C area)	ENSBTAP00000004879	ENSBTAG00000003746	1029400	485420	276320	597047
EL(C area)	ENSBTAP00000011476	ENSBTAG00000008709	0	948930	829110	592680
EL(C area)	ENSBTAP00000025026	ENSBTAG00000018801	0	577750	1196000	591250
EL(C area)	ENSBTAP00000046577	ENSBTAG00000035230	130560	685830	949830	588740
EL(C area)	ENSBTAP00000012812	ENSBTAG00000009711	191700	1403900	154730	583443
EL(C area)	ENSBTAP00000005837	ENSBTAG00000004452	0	1748900	0	582967
EL(C area)	ENSBTAP00000006494	ENSBTAG00000004937	110900	1460100	150230	573743
EL(C area)	ENSBTAP00000036896	ENSBTAG00000013176	1120700	599990	0	573563
EL(C area)	ENSBTAP00000012495	ENSBTAG00000009495	309880	169570	1217900	565783
EL(C area)	ENSBTAP00000045734	ENSBTAG00000019854	0	1193500	503800	565767
EL(C area)	ENSBTAP00000006949	ENSBTAG00000032055	240290	533720	902040	558683
EL(C area)	ENSBTAP00000020318	ENSBTAG00000015278	0	1156200	515240	557147
EL(C area)	ENSBTAP00000011976	ENSBTAG00000009084	515850	711580	440680	556037
EL(C area)	ENSBTAP00000024713	ENSBTAG00000018569	712550	325610	606500	548220
EL(C area)	ENSBTAP00000048821	ENSBTAG00000034918	1022500	0	616610	546370
EL(C area)	ENSBTAP00000029103	ENSBTAG00000021832	821230	349530	455920	542227
EL(C area)	ENSBTAP00000009173	ENSBTAG00000006978	0	0	1624400	541467
EL(C area)	ENSBTAP00000014390	ENSBTAG00000010843	0	833480	778570	537350
EL(C area)	ENSBTAP00000001507	ENSBTAG00000001134	468620	682200	455250	535357
EL(C area)	ENSBTAP00000002938	ENSBTAG00000002279	0	1030600	565040	531880
EL(C area)	ENSBTAP00000020600	ENSBTAG00000015499	196350	951590	440990	529643
EL(C area)	ENSBTAP00000016399	ENSBTAG00000012350	193540	732960	657150	527883
EL(C area)	ENSBTAP00000009803	ENSBTAG00000007454	0	1091400	485340	525580
EL(C area)	ENSBTAP00000017298	ENSBTAG00000013011	0	524580	1029600	518060
EL(C area)	ENSBTAP00000048817	ENSBTAG00000021125	325040	637750	590050	517613
EL(C area)	ENSBTAP00000020078	ENSBTAG00000015086	243560	634190	674380	517377
EL(C area)	ENSBTAP00000023406	ENSBTAG00000017605	1133400	413420	0	515607
EL(C area)	ENSBTAP00000018076	ENSBTAG00000013593	0	1544800	0	514933
EL(C area)	ENSBTAP00000041797	ENSBTAG00000006712	271120	977970	294250	514447
EL(C area)	ENSBTAP00000039865	ENSBTAG00000027795	1040800	116740	373930	510490
EL(C area)	ENSBTAP00000036401	ENSBTAG00000015155	85197	884000	553250	507482
EL(C area)	ENSBTAP00000002587	ENSBTAG00000001996	0	1066300	443230	503177
EL(C area)	ENSBTAP00000006445	ENSBTAG00000004903	515200	455450	533540	501397
EL(C area)	ENSBTAP00000040899	ENSBTAG00000016311	161210	1321300	0	494170
EL(C area)	ENSBTAP00000017525	ENSBTAG00000013168	0	295480	1184000	493160
EL(C area)	ENSBTAP00000004734	ENSBTAG00000003629	0	1259700	216780	492160
EL(C area)	ENSBTAP00000050222	ENSBTAG00000022902	0	382300	1092800	491700
EL(C area)	ENSBTAP00000018840	ENSBTAG00000014175	379380	742790	340570	487580
EL(C area)	ENSBTAP00000004159	ENSBTAG00000003201	305400	621820	534960	487393
EL(C area)	ENSBTAP00000019064	ENSBTAG00000014337	0	1056900	400810	485903
EL(C area)	ENSBTAP00000053585	ENSBTAG00000013222	285170	1159400	0	481523
EL(C area)	ENSBTAP00000006736	ENSBTAG00000005108	0	680080	759210	479763
EL(C area)	ENSBTAP00000040764	ENSBTAG00000007341	162480	1276500	0	479660
EL(C area)	ENSBTAP00000015548	ENSBTAG00000011709	0	1427700	0	475900
EL(C area)	ENSBTAP00000002168	ENSBTAG00000001654	359660	556680	509860	475400
EL(C area)	ENSBTAP00000021896	ENSBTAG00000037673	636030	782770	0	472933
EL(C area)	ENSBTAP00000008130	ENSBTAG00000006187	0	85752	1327100	470951
EL(C area)	ENSBTAP00000013699	ENSBTAG00000010378	0	1078700	333620	470773
EL(C area)	ENSBTAP00000014843	ENSBTAG00000011176	113870	1172300	125660	470610
EL(C area)	ENSBTAP00000027941	ENSBTAG00000020980	450040	326180	632630	469617
EL(C area)	ENSBTAP00000023441	ENSBTAG00000017626	140360	833570	434080	469337
EL(C area)	ENSBTAP00000014735	ENSBTAG00000011100	335350	869420	201980	468917
EL(C area)	ENSBTAP00000013208	ENSBTAG00000010015	175320	1064900	155430	465217
EL(C area)	ENSBTAP00000027148	ENSBTAG00000020368	0	866890	520920	462603
EL(C area)	ENSBTAP00000024445	ENSBTAG00000031267	0	1369900	0	456633
EL(C area)	ENSBTAP00000006260	ENSBTAG00000004767	1065100	294160	0	453087
EL(C area)	ENSBTAP00000039739	ENSBTAG00000027722	248500	825250	274900	449550
EL(C area)	ENSBTAP00000005606	ENSBTAG00000004281	687880	285370	374030	449093
EL(C area)	ENSBTAP00000008635	ENSBTAG00000006574	278680	1065100	0	447927
EL(C area)	ENSBTAP00000035133	ENSBTAG00000011415	383630	750960	208340	447643
EL(C area)	ENSBTAP00000014015	ENSBTAG00000010593	0	164800	1172200	445667
EL(C area)	ENSBTAP00000037730	ENSBTAG00000034222	0	1005300	322810	442703
EL(C area)	ENSBTAP00000021501	ENSBTAG00000016152	1086300	147230	52877	428802
EL(C area)	ENSBTAP00000007967	ENSBTAG00000006065	271310	783500	216690	423833
EL(C area)	ENSBTAP00000007338	ENSBTAG00000005586	672040	362800	235870	423570
EL(C area)	ENSBTAP00000053019	ENSBTAG00000023429	638110	407930	215690	420577
EL(C area)	ENSBTAP00000024159	ENSBTAG00000018153	0	263160	996920	420027
EL(C area)	ENSBTAP00000008902	ENSBTAG00000006765	0	684220	565730	416650
EL(C area)	ENSBTAP00000011146	ENSBTAG00000008471	0	699650	543510	414387
EL(C area)	ENSBTAP00000006026	ENSBTAG00000004590	0	488630	745990	411540
EL(C area)	ENSBTAP00000023592	ENSBTAG00000017744	349910	592970	260830	401237
EL(C area)	ENSBTAP00000029256	ENSBTAG00000021944	159390	274170	767780	400447
EL(C area)	ENSBTAP00000007684	ENSBTAG00000005845	534470	183760	480290	399507
EL(C area)	ENSBTAP00000012029	ENSBTAG00000009121	0	591380	603160	398180
EL(C area)	ENSBTAP00000018998	ENSBTAG00000014299	336120	805100	0	380407
EL(C area)	ENSBTAP00000009782	ENSBTAG00000007438	0	722380	416980	379787
EL(C area)	ENSBTAP00000041167	ENSBTAG00000005483	185210	656420	296750	379460
EL(C area)	ENSBTAP00000019505	ENSBTAG00000014649	0	612020	525350	379123
EL(C area)	ENSBTAP00000027066	ENSBTAG00000020308	201780	447760	487820	379120
EL(C area)	ENSBTAP00000026511	ENSBTAG00000019900	842070	0	293510	378527
EL(C area)	ENSBTAP00000014960	ENSBTAG00000011257	394500	571680	165470	377217
EL(C area)	ENSBTAP00000041666	ENSBTAG00000019150	516050	421400	187850	375100
EL(C area)	ENSBTAP00000021773	ENSBTAG00000016368	60478	608070	451410	373319
EL(C area)	ENSBTAP00000002695	ENSBTAG00000002086	190040	697140	227120	371433
EL(C area)	ENSBTAP00000026189	ENSBTAG00000019652	392300	457120	262560	370660
EL(C area)	ENSBTAP00000009642	ENSBTAG00000007330	0	612440	497780	370073
EL(C area)	ENSBTAP00000004547	ENSBTAG00000003499	244180	271360	586590	367377
EL(C area)	ENSBTAP00000040146	ENSBTAG00000027991	65618	570960	461860	366146
EL(C area)	ENSBTAP00000006219	ENSBTAG00000004738	171630	475200	443870	363567
EL(C area)	ENSBTAP00000007691	ENSBTAG00000005847	0	741230	349230	363487
EL(C area)	ENSBTAP00000004272	ENSBTAG00000003300	0	0	1088400	362800
EL(C area)	ENSBTAP00000005346	ENSBTAG00000004093	466110	621860	0	362657
EL(C area)	ENSBTAP00000052226	ENSBTAG00000025617	0	625760	461920	362560
EL(C area)	ENSBTAP00000009771	ENSBTAG00000007430	252420	832160	0	361527
EL(C area)	ENSBTAP00000037042	ENSBTAG00000026236	0	664260	411460	358573
EL(C area)	ENSBTAP00000017301	ENSBTAG00000013013	333800	588690	143750	355413
EL(C area)	ENSBTAP00000003515	ENSBTAG00000002714	0	562030	500650	354227
EL(C area)	ENSBTAP00000004806	ENSBTAG00000003690	286000	497360	269710	351023
EL(C area)	ENSBTAP00000007890	ENSBTAG00000006007	0	1046800	0	348933
EL(C area)	ENSBTAP00000019765	ENSBTAG00000014841	0	648080	389670	345917
EL(C area)	ENSBTAP00000020696	ENSBTAG00000015557	0	803500	211400	338300
EL(C area)	ENSBTAP00000003897	ENSBTAG00000002995	981970	0	0	327323
EL(C area)	ENSBTAP00000008060	ENSBTAG00000006122	172970	281840	524020	326277
EL(C area)	ENSBTAP00000004912	ENSBTAG00000003773	0	537870	438950	325607
EL(C area)	ENSBTAP00000002852	ENSBTAG00000002203	177320	230540	557200	321687
EL(C area)	ENSBTAP00000024956	ENSBTAG00000018742	230600	723760	0	318120
EL(C area)	ENSBTAP00000003503	ENSBTAG00000002706	215040	429560	309320	317973
EL(C area)	ENSBTAP00000017860	ENSBTAG00000013423	172780	649310	127580	316557
EL(C area)	ENSBTAP00000013758	ENSBTAG00000010426	0	498450	449220	315890
EL(C area)	ENSBTAP00000020108	ENSBTAG00000015112	570580	370570	0	313717
EL(C area)	ENSBTAP00000008492	ENSBTAG00000006478	375010	558460	0	311157
EL(C area)	ENSBTAP00000012523	ENSBTAG00000009517	108520	651310	173590	311140
EL(C area)	ENSBTAP00000009435	ENSBTAG00000007163	0	598270	316900	305057
EL(C area)	ENSBTAP00000012055	ENSBTAG00000009149	0	895830	0	298610
EL(C area)	ENSBTAP00000033805	ENSBTAG00000002280	0	891520	0	297173
EL(C area)	ENSBTAP00000022588	ENSBTAG00000016984	0	469810	413170	294327
EL(C area)	ENSBTAP00000051369	ENSBTAG00000004530	0	871150	0	290383
EL(C area)	ENSBTAP00000029018	ENSBTAG00000021769	0	370090	496640	288910
EL(C area)	ENSBTAP00000031959	ENSBTAG00000010480	0	521260	334920	285393
EL(C area)	ENSBTAP00000020933	ENSBTAG00000015764	0	484500	370080	284860
EL(C area)	ENSBTAP00000008216	ENSBTAG00000006262	332730	521560	0	284763
EL(C area)	ENSBTAP00000020580	ENSBTAG00000015490	0	567650	285610	284420
EL(C area)	ENSBTAP00000008987	ENSBTAG00000006838	327820	211180	313650	284217
EL(C area)	ENSBTAP00000013716	ENSBTAG00000010390	0	411030	437000	282677
EL(C area)	ENSBTAP00000006213	ENSBTAG00000004732	832310	0	0	277437
EL(C area)	ENSBTAP00000018261	ENSBTAG00000013745	454160	0	372230	275463
EL(C area)	ENSBTAP00000012827	ENSBTAG00000009725	95560	645360	71936	270952
EL(C area)	ENSBTAP00000002506	ENSBTAG00000001926	0	0	810570	270190
EL(C area)	ENSBTAP00000005988	ENSBTAG00000004555	541100	191200	76495	269598
EL(C area)	ENSBTAP00000050599	ENSBTAG00000038842	409200	320260	75431	268297
EL(C area)	ENSBTAP00000000790	ENSBTAG00000000598	0	801040	0	267013
EL(C area)	ENSBTAP00000018248	ENSBTAG00000013727	247590	278260	267610	264487
EL(C area)	ENSBTAP00000005939	ENSBTAG00000004521	0	792520	0	264173
EL(C area)	ENSBTAP00000022960	ENSBTAG00000017266	64707	346870	365000	258859
EL(C area)	ENSBTAP00000006573	ENSBTAG00000004992	0	524280	247450	257243
EL(C area)	ENSBTAP00000016937	ENSBTAG00000012744	0	771320	0	257107
EL(C area)	ENSBTAP00000041243	ENSBTAG00000017713	256260	513130	0	256463
EL(C area)	ENSBTAP00000017739	ENSBTAG00000013340	0	520210	241580	253930
EL(C area)	ENSBTAP00000019346	ENSBTAG00000014553	150880	283120	325130	253043
EL(C area)	ENSBTAP00000037502	ENSBTAG00000002402	0	758320	0	252773
EL(C area)	ENSBTAP00000025580	ENSBTAG00000019214	0	369470	386970	252147
EL(C area)	ENSBTAP00000010103	ENSBTAG00000007681	0	372860	377580	250147
EL(C area)	ENSBTAP00000028687	ENSBTAG00000021523	0	451280	296680	249320
EL(C area)	ENSBTAP00000010381	ENSBTAG00000007893	0	494840	252140	248993
EL(C area)	ENSBTAP00000014537	ENSBTAG00000010948	129860	422950	187710	246840
EL(C area)	ENSBTAP00000030993	ENSBTAG00000011250	451490	281560	0	244350
EL(C area)	ENSBTAP00000029071	ENSBTAG00000021810	0	0	732450	244150
EL(C area)	ENSBTAP00000021529	ENSBTAG00000016174	0	304900	425170	243357
EL(C area)	ENSBTAP00000027246	ENSBTAG00000020446	0	515510	207780	241097
EL(C area)	ENSBTAP00000016368	ENSBTAG00000012338	0	575370	146480	240617
EL(C area)	ENSBTAP00000000581	ENSBTAG00000000458	0	410750	308550	239767
EL(C area)	ENSBTAP00000024624	ENSBTAG00000018499	0	366330	334080	233470
EL(C area)	ENSBTAP00000022276	ENSBTAG00000016751	0	697120	0	232373
EL(C area)	ENSBTAP00000022642	ENSBTAG00000017028	0	691680	0	230560
EL(C area)	ENSBTAP00000009888	ENSBTAG00000007512	136760	73642	481270	230557
EL(C area)	ENSBTAP00000019929	ENSBTAG00000014971	201180	278980	194980	225047
EL(C area)	ENSBTAP00000010198	ENSBTAG00000007757	0	673520	0	224507
EL(C area)	ENSBTAP00000025079	ENSBTAG00000018838	240550	0	431880	224143
EL(C area)	ENSBTAP00000034522	ENSBTAG00000034255	0	345760	306700	217487
EL(C area)	ENSBTAP00000018963	ENSBTAG00000014272	0	376070	272060	216043
EL(C area)	ENSBTAP00000008726	ENSBTAG00000006644	0	594320	49631	214650
EL(C area)	ENSBTAP00000053699	ENSBTAG00000013078	0	635380	0	211793
EL(C area)	ENSBTAP00000025697	ENSBTAG00000019299	243060	176850	210130	210013
EL(C area)	ENSBTAP00000014525	ENSBTAG00000010937	0	335040	294970	210003
EL(C area)	ENSBTAP00000020272	ENSBTAG00000015241	116140	512480	0	209540
EL(C area)	ENSBTAP00000042092	ENSBTAG00000011127	0	410380	215060	208480
EL(C area)	ENSBTAP00000038767	ENSBTAG00000027173	0	624950	0	208317
EL(C area)	ENSBTAP00000026278	ENSBTAG00000019718	191170	100720	332830	208240
EL(C area)	ENSBTAP00000003433	ENSBTAG00000002650	0	368700	255810	208170
EL(C area)	ENSBTAP00000016216	ENSBTAG00000012225	249940	148010	222890	206947
EL(C area)	ENSBTAP00000025250	ENSBTAG00000018970	116210	260250	231660	202707
EL(C area)	ENSBTAP00000042131	ENSBTAG00000031509	0	603300	0	201100
EL(C area)	ENSBTAP00000039319	ENSBTAG00000027506	0	601430	0	200477
EL(C area)	ENSBTAP00000003599	ENSBTAG00000002769	0	596890	0	198963
EL(C area)	ENSBTAP00000014463	ENSBTAG00000010890	0	324760	268380	197713
EL(C area)	ENSBTAP00000019872	ENSBTAG00000014927	0	585200	0	195067
EL(C area)	ENSBTAP00000021373	ENSBTAG00000016061	53184	157220	365630	192011
EL(C area)	ENSBTAP00000000486	ENSBTAG00000000375	170740	210510	189440	190230
EL(C area)	ENSBTAP00000022455	ENSBTAG00000016882	337780	0	200890	179557
EL(C area)	ENSBTAP00000025007	ENSBTAG00000018784	0	295130	240280	178470
EL(C area)	ENSBTAP00000001995	ENSBTAG00000001523	0	530390	0	176797
EL(C area)	ENSBTAP00000052092	ENSBTAG00000017191	165440	86765	274180	175462
EL(C area)	ENSBTAP00000007832	ENSBTAG00000005969	196420	288410	38658	174496
EL(C area)	ENSBTAP00000051729	ENSBTAG00000019284	0	518910	0	172970
EL(C area)	ENSBTAP00000000541	ENSBTAG00000031688	0	0	513590	171197
EL(C area)	ENSBTAP00000014978	ENSBTAG00000011274	0	367950	137830	168593
EL(C area)	ENSBTAP00000043007	ENSBTAG00000021160	61866	443250	0	168372
EL(C area)	ENSBTAP00000021497	ENSBTAG00000016151	0	279690	223900	167863
EL(C area)	ENSBTAP00000014666	ENSBTAG00000011043	0	500060	0	166687
EL(C area)	ENSBTAP00000020277	ENSBTAG00000015240	498660	0	0	166220
EL(C area)	ENSBTAP00000022710	ENSBTAG00000017077	0	138590	358960	165850
EL(C area)	ENSBTAP00000012969	ENSBTAG00000009839	0	395670	101060	165577
EL(C area)	ENSBTAP00000009714	ENSBTAG00000007389	0	337010	151180	162730
EL(C area)	ENSBTAP00000053858	ENSBTAG00000019262	0	115830	367160	160997
EL(C area)	ENSBTAP00000036278	ENSBTAG00000025762	0	266500	209560	158687
EL(C area)	ENSBTAP00000000962	ENSBTAG00000000720	243100	0	230430	157843
EL(C area)	ENSBTAP00000041845	ENSBTAG00000031295	0	471370	0	157123
EL(C area)	ENSBTAP00000000358	ENSBTAG00000000286	0	0	463440	154480
EL(C area)	ENSBTAP00000031396	ENSBTAG00000011998	179880	280820	0	153567
EL(C area)	ENSBTAP00000017229	ENSBTAG00000012961	0	455040	0	151680
EL(C area)	ENSBTAP00000001290	ENSBTAG00000000974	160170	124580	161850	148867
EL(C area)	ENSBTAP00000020285	ENSBTAG00000030335	156130	284570	0	146900
EL(C area)	ENSBTAP00000008193	ENSBTAG00000006241	0	157930	267130	141687
EL(C area)	ENSBTAP00000005604	ENSBTAG00000004280	0	420310	0	140103
EL(C area)	ENSBTAP00000025152	ENSBTAG00000018897	0	0	413800	137933
EL(C area)	ENSBTAP00000007959	ENSBTAG00000006059	0	336750	76822	137857
EL(C area)	ENSBTAP00000005296	ENSBTAG00000004051	0	409950	0	136650
EL(C area)	ENSBTAP00000037744	ENSBTAG00000014447	208870	200660	0	136510
EL(C area)	ENSBTAP00000014951	ENSBTAG00000011256	0	245720	161390	135703
EL(C area)	ENSBTAP00000007177	ENSBTAG00000005455	0	134070	257930	130667
EL(C area)	ENSBTAP00000053447	ENSBTAG00000012582	0	386310	0	128770
EL(C area)	ENSBTAP00000024227	ENSBTAG00000018201	0	383280	0	127760
EL(C area)	ENSBTAP00000040563	ENSBTAG00000009617	0	158240	224350	127530
EL(C area)	ENSBTAP00000002297	ENSBTAG00000001752	0	0	380080	126693
EL(C area)	ENSBTAP00000001266	ENSBTAG00000000957	0	0	380080	126693
EL(C area)	ENSBTAP00000021166	ENSBTAG00000015917	254200	0	124070	126090
EL(C area)	ENSBTAP00000049248	ENSBTAG00000027444	0	0	377310	125770
EL(C area)	ENSBTAP00000008809	ENSBTAG00000006702	0	183540	192230	125257
EL(C area)	ENSBTAP00000010714	ENSBTAG00000008147	142600	52065	172140	122268
EL(C area)	ENSBTAP00000027868	ENSBTAG00000020922	0	363330	0	121110
EL(C area)	ENSBTAP00000014645	ENSBTAG00000011024	184020	174220	0	119413
EL(C area)	ENSBTAP00000014044	ENSBTAG00000022564	0	229440	120510	116650
EL(C area)	ENSBTAP00000030425	ENSBTAG00000022489	189250	160430	0	116560
EL(C area)	ENSBTAP00000033188	ENSBTAG00000021024	0	0	348800	116267
EL(C area)	ENSBTAP00000021025	ENSBTAG00000015828	0	0	348400	116133
EL(C area)	ENSBTAP00000044563	ENSBTAG00000033313	0	0	338460	112820
EL(C area)	ENSBTAP00000050712	ENSBTAG00000012632	0	117780	216870	111550
EL(C area)	ENSBTAP00000044276	ENSBTAG00000003410	0	161230	171360	110863
EL(C area)	ENSBTAP00000003953	ENSBTAG00000003037	0	330280	0	110093
EL(C area)	ENSBTAP00000041650	ENSBTAG00000000504	164800	165310	0	110037
EL(C area)	ENSBTAP00000012884	ENSBTAG00000009768	0	70005	259700	109902
EL(C area)	ENSBTAP00000000901	ENSBTAG00000000678	218100	111420	0	109840
EL(C area)	ENSBTAP00000045408	ENSBTAG00000014262	99485	120770	107380	109212
EL(C area)	ENSBTAP00000027889	ENSBTAG00000020938	0	327380	0	109127
EL(C area)	ENSBTAP00000023150	ENSBTAG00000017416	0	319970	0	106657
EL(C area)	ENSBTAP00000037777	ENSBTAG00000011395	0	316280	0	105427
EL(C area)	ENSBTAP00000003926	ENSBTAG00000038409	0	150530	164940	105157
EL(C area)	ENSBTAP00000002770	ENSBTAG00000002137	0	0	309770	103257
EL(C area)	ENSBTAP00000006347	ENSBTAG00000004833	0	0	306710	102237
EL(C area)	ENSBTAP00000005323	ENSBTAG00000004075	306540	0	0	102180
EL(C area)	ENSBTAP00000005074	ENSBTAG00000003880	59118	222270	21365	100918
EL(C area)	ENSBTAP00000040894	ENSBTAG00000030650	0	0	291900	97300
EL(C area)	ENSBTAP00000025864	ENSBTAG00000019412	0	271870	0	90623.3
EL(C area)	ENSBTAP00000039862	ENSBTAG00000016648	256860	11142	0	89334
EL(C area)	ENSBTAP00000019270	ENSBTAG00000014494	0	85070	181440	88836.7
EL(C area)	ENSBTAP00000000573	ENSBTAG00000000448	0	0	260710	86903.3
EL(C area)	ENSBTAP00000025945	ENSBTAG00000019478	0	260280	0	86760
EL(C area)	ENSBTAP00000002065	ENSBTAG00000001578	0	79151	174020	84390.3
EL(C area)	ENSBTAP00000024550	ENSBTAG00000018446	83193	163130	0	82107.7
EL(C area)	ENSBTAP00000023783	ENSBTAG00000017894	0	129560	113920	81160
EL(C area)	ENSBTAP00000034568	ENSBTAG00000011382	8237.5	221270	9306.2	79604.6
EL(C area)	ENSBTAP00000000085	ENSBTAG00000000077	0	238280	0	79426.7
EL(C area)	ENSBTAP00000008111	ENSBTAG00000006168	0	0	233540	77846.7
EL(C area)	ENSBTAP00000014566	ENSBTAG00000010971	232800	0	0	77600
EL(C area)	ENSBTAP00000016378	ENSBTAG00000012344	232270	0	0	77423.3
EL(C area)	ENSBTAP00000017614	ENSBTAG00000013240	89697	134510	0	74735.7
EL(C area)	ENSBTAP00000022772	ENSBTAG00000017131	180730	40179	0	73636.3
EL(C area)	ENSBTAP00000018645	ENSBTAG00000014032	0	220350	0	73450
EL(C area)	ENSBTAP00000042824	ENSBTAG00000007450	0	220100	0	73366.7
EL(C area)	ENSBTAP00000013985	ENSBTAG00000010577	137950	0	72654	70201.3
EL(C area)	ENSBTAP00000006978	ENSBTAG00000005304	0	0	209740	69913.3
EL(C area)	ENSBTAP00000000240	ENSBTAG00000000203	0	0	206250	68750
EL(C area)	ENSBTAP00000051112	ENSBTAG00000015172	205130	0	0	68376.7
EL(C area)	ENSBTAP00000011109	ENSBTAG00000008443	0	204870	0	68290
EL(C area)	ENSBTAP00000028490	ENSBTAG00000021370	54701	41106	104030	66612.3
EL(C area)	ENSBTAP00000011640	ENSBTAG00000008840	0	193290	0	64430
EL(C area)	ENSBTAP00000004736	ENSBTAG00000003632	0	97451	94288	63913
EL(C area)	ENSBTAP00000034763	ENSBTAG00000025005	0	187100	0	62366.7
EL(C area)	ENSBTAP00000042661	ENSBTAG00000031917	186570	0	0	62190
EL(C area)	ENSBTAP00000000941	ENSBTAG00000000704	0	183580	0	61193.3
EL(C area)	ENSBTAP00000046068	ENSBTAG00000034691	0	179300	0	59766.7
EL(C area)	ENSBTAP00000029285	ENSBTAG00000025450	0	177760	0	59253.3
EL(C area)	ENSBTAP00000013127	ENSBTAG00000009951	0	176550	0	58850
EL(C area)	ENSBTAP00000007039	ENSBTAG00000005355	174030	0	0	58010
EL(C area)	ENSBTAP00000019134	ENSBTAG00000014388	0	169310	0	56436.7
EL(C area)	ENSBTAP00000026535	ENSBTAG00000019918	0	0	165040	55013.3
EL(C area)	ENSBTAP00000032777	ENSBTAG00000001140	158870	0	0	52956.7
EL(C area)	ENSBTAP00000017447	ENSBTAG00000013116	157830	0	0	52610
EL(C area)	ENSBTAP00000003728	ENSBTAG00000030965	0	151250	0	50416.7
EL(C area)	ENSBTAP00000024348	ENSBTAG00000018295	0	33630	114820	49483.3
EL(C area)	ENSBTAP00000026785	ENSBTAG00000020108	0	0	146950	48983.3
EL(C area)	ENSBTAP00000014308	ENSBTAG00000010801	0	144930	0	48310
EL(C area)	ENSBTAP00000021099	ENSBTAG00000015874	0	143450	0	47816.7
EL(C area)	ENSBTAP00000045766	ENSBTAG00000010945	0	140890	0	46963.3
EL(C area)	ENSBTAP00000015635	ENSBTAG00000011770	134040	0	0	44680
EL(C area)	ENSBTAP00000020634	ENSBTAG00000015527	123540	0	0	41180
EL(C area)	ENSBTAP00000000246	ENSBTAG00000000207	75313	0	46983	40765.3
EL(C area)	ENSBTAP00000007993	ENSBTAG00000006082	0	43899	76831	40243.3
EL(C area)	ENSBTAP00000010569	ENSBTAG00000008034	0	119630	0	39876.7
EL(C area)	ENSBTAP00000011009	ENSBTAG00000008361	67388	46251	0	37879.7
EL(C area)	ENSBTAP00000001140	ENSBTAG00000000855	0	111450	0	37150
EL(C area)	ENSBTAP00000049575	ENSBTAG00000039693	111280	0	0	37093.3
EL(C area)	ENSBTAP00000035226	ENSBTAG00000016991	48196	61742	0	36646
EL(C area)	ENSBTAP00000012432	ENSBTAG00000009446	0	109620	0	36540
EL(C area)	ENSBTAP00000049149	ENSBTAG00000017021	0	84336	22610	35648.7
EL(C area)	ENSBTAP00000017428	ENSBTAG00000013111	0	99858	0	33286
EL(C area)	ENSBTAP00000016896	ENSBTAG00000012704	0	99311	0	33103.7
EL(C area)	ENSBTAP00000026332	ENSBTAG00000019759	0	97550	0	32516.7
EL(C area)	ENSBTAP00000053152	ENSBTAG00000043563	0	96512	0	32170.7
EL(C area)	ENSBTAP00000044292	ENSBTAG00000018937	0	91372	0	30457.3
EL(C area)	ENSBTAP00000002824	ENSBTAG00000002177	0	86226	0	28742
EL(C area)	ENSBTAP00000042872	ENSBTAG00000015077	0	33594	48867	27487
EL(C area)	ENSBTAP00000043333	ENSBTAG00000016211	0	81836	0	27278.7
EL(C area)	ENSBTAP00000030173	ENSBTAG00000024611	80531	0	0	26843.7
EL(C area)	ENSBTAP00000018877	ENSBTAG00000014204	9559.5	66524	0	25361.2
EL(C area)	ENSBTAP00000023082	ENSBTAG00000017358	0	73284	0	24428
EL(C area)	ENSBTAP00000015713	ENSBTAG00000011839	0	0	72630	24210
EL(C area)	ENSBTAP00000030039	ENSBTAG00000007976	0	71541	0	23847
EL(C area)	ENSBTAP00000053352	ENSBTAG00000018236	0	0	69423	23141
EL(C area)	ENSBTAP00000023258	ENSBTAG00000017498	0	0	67919	22639.7
EL(C area)	ENSBTAP00000038492	ENSBTAG00000039025	0	67095	0	22365
EL(C area)	ENSBTAP00000053342	ENSBTAG00000009897	0	0	65418	21806
EL(C area)	ENSBTAP00000040703	ENSBTAG00000018322	0	0	61506	20502
EL(C area)	ENSBTAP00000037110	ENSBTAG00000026278	0	60018	0	20006
EL(C area)	ENSBTAP00000004480	ENSBTAG00000003450	0	58355	0	19451.7
EL(C area)	ENSBTAP00000006532	ENSBTAG00000005714	0	57619	0	19206.3
EL(C area)	ENSBTAP00000012331	ENSBTAG00000009368	0	53105	0	17701.7
EL(C area)	ENSBTAP00000018774	ENSBTAG00000014127	19348	33242	0	17530
EL(C area)	ENSBTAP00000023111	ENSBTAG00000017380	0	52136	0	17378.7
EL(C area)	ENSBTAP00000026334	ENSBTAG00000019761	0	50417	0	16805.7
EL(C area)	ENSBTAP00000053621	ENSBTAG00000009732	0	0	48179	16059.7
EL(C area)	ENSBTAP00000045593	ENSBTAG00000034285	45524	0	0	15174.7
EL(C area)	ENSBTAP00000021524	ENSBTAG00000016168	0	41592	0	13864
EL(C area)	ENSBTAP00000026786	ENSBTAG00000020109	40872	0	0	13624
EL(C area)	ENSBTAP00000029362	ENSBTAG00000030174	0	22746	16598	13114.7
EL(C area)	ENSBTAP00000027708	ENSBTAG00000020792	38897	0	0	12965.7
EL(C area)	ENSBTAP00000044680	ENSBTAG00000033398	0	37508	0	12502.7
EL(C area)	ENSBTAP00000037616	ENSBTAG00000013127	0	0	36609	12203
EL(C area)	ENSBTAP00000005452	ENSBTAG00000039178	0	33610	0	11203.3
EL(C area)	ENSBTAP00000007519	ENSBTAG00000005718	0	10343	20455	10266
EL(C area)	ENSBTAP00000040493	ENSBTAG00000004556	0	0	26923	8974.33
EL(C area)	ENSBTAP00000043065	ENSBTAG00000037815	0	0	23515	7838.33
EL(C area)	ENSBTAP00000020677	ENSBTAG00000015562	8259.9	3421.7	6957.7	6213.1
EL(C area)	ENSBTAP00000015643	ENSBTAG00000011786	0	0	16933	5644.33
EL(C area)	ENSBTAP00000023183	ENSBTAG00000017441	0	16743	0	5581
EL(C area)	ENSBTAP00000027046	ENSBTAG00000020294	0	13323	0	4441
EL(C area)	ENSBTAP00000024169	ENSBTAG00000018160	0	0	11637	3879
EL(C area)	ENSBTAP00000030131	ENSBTAG00000022294	0	0	9975.9	3325.3
EL(C area)	ENSBTAP00000018403	ENSBTAG00000013854	0	0	9888.3	3296.1
EL(C area)	ENSBTAP00000008826	ENSBTAG00000019708	0	6095.5	0	2031.83

## Sheet: Total proteins in IC area (NP)
Table S3 Total proteins identified in IC areas of NP group
Biological sample name	EnsemblProteinID	EnsemblGeneID	LFQ Intensity of Sample 1	LFQ Intensity of Sample 2	LFQ Intensity of Sample 3	Average
EL(IC area)	ENSBTAP00000017420	ENSBTAG00000013103	4469300000	4522000000	4581200000	4.52417e+09
EL(IC area)	ENSBTAP00000008132	ENSBTAG00000006189	3184400000	4174300000	4557300000	3972000000
EL(IC area)	ENSBTAP00000036954	ENSBTAG00000014614	2784200000	3455700000	4271200000	3503700000
EL(IC area)	ENSBTAP00000053669	ENSBTAG00000026986	3481700000	3318500000	2681700000	3.16063e+09
EL(IC area)	ENSBTAP00000030179	ENSBTAG00000011190	1964500000	2626600000	3228600000	2.60657e+09
EL(IC area)	ENSBTAP00000021273	ENSBTAG00000015988	821380000	1664400000	1839900000	1.44189e+09
EL(IC area)	ENSBTAP00000007041	ENSBTAG00000005353	1088500000	1362600000	1722100000	1.39107e+09
EL(IC area)	ENSBTAP00000009564	ENSBTAG00000007273	1654100000	1031200000	1224000000	1303100000
EL(IC area)	ENSBTAP00000018479	ENSBTAG00000030190	866770000	1286800000	1234400000	1.12932e+09
EL(IC area)	ENSBTAP00000009469	ENSBTAG00000007196	787970000	933440000	1171500000	9.64303e+08
EL(IC area)	ENSBTAP00000012740	ENSBTAG00000009665	689510000	1004100000	986870000	8.93493e+08
EL(IC area)	ENSBTAP00000022034	ENSBTAG00000026417	469540000	1265400000	835360000	8.56767e+08
EL(IC area)	ENSBTAP00000041616	ENSBTAG00000031160	873790000	741450000	652370000	755870000
EL(IC area)	ENSBTAP00000015668	ENSBTAG00000011802	489180000	781360000	702280000	6.57607e+08
EL(IC area)	ENSBTAP00000049867	ENSBTAG00000018255	545070000	726570000	673650000	648430000
EL(IC area)	ENSBTAP00000000673	ENSBTAG00000000522	687750000	490860000	661270000	6.13293e+08
EL(IC area)	ENSBTAP00000020080	ENSBTAG00000015089	636610000	567490000	598210000	600770000
EL(IC area)	ENSBTAP00000024572	ENSBTAG00000018463	701930000	583370000	492970000	5.92757e+08
EL(IC area)	ENSBTAP00000025663	ENSBTAG00000019269	377680000	508870000	583960000	490170000
EL(IC area)	ENSBTAP00000014304	ENSBTAG00000010799	302100000	468340000	586560000	4.52333e+08
EL(IC area)	ENSBTAP00000038184	ENSBTAG00000039992	472960000	385550000	455340000	437950000
EL(IC area)	ENSBTAP00000025951	ENSBTAG00000012003	405080000	402460000	434230000	4.13923e+08
EL(IC area)	ENSBTAP00000012655	ENSBTAG00000009615	405670000	428500000	377250000	4.03807e+08
EL(IC area)	ENSBTAP00000002145	ENSBTAG00000001638	221910000	609100000	306800000	379270000
EL(IC area)	ENSBTAP00000013512	ENSBTAG00000010229	1042900000	20231000	15807000	359646000
EL(IC area)	ENSBTAP00000011675	ENSBTAG00000008866	467970000	326170000	267010000	3.53717e+08
EL(IC area)	ENSBTAP00000009264	ENSBTAG00000007043	331010000	402310000	282590000	3.38637e+08
EL(IC area)	ENSBTAP00000005553	ENSBTAG00000004240	429200000	427290000	148370000	3.34953e+08
EL(IC area)	ENSBTAP00000008372	ENSBTAG00000025274	326050000	382250000	270950000	3.26417e+08
EL(IC area)	ENSBTAP00000015883	ENSBTAG00000011969	290230000	321630000	330510000	3.14123e+08
EL(IC area)	ENSBTAP00000047927	ENSBTAG00000005957	7829900	273140000	629040000	3.03337e+08
EL(IC area)	ENSBTAP00000021569	ENSBTAG00000016208	203810000	328590000	327140000	2.86513e+08
EL(IC area)	ENSBTAP00000017912	ENSBTAG00000013468	240580000	270610000	345370000	285520000
EL(IC area)	ENSBTAP00000017710	ENSBTAG00000013315	254080000	290580000	309530000	284730000
EL(IC area)	ENSBTAP00000050955	ENSBTAG00000038047	150790000	343050000	319040000	270960000
EL(IC area)	ENSBTAP00000001034	ENSBTAG00000000778	243930000	287590000	249140000	260220000
EL(IC area)	ENSBTAP00000004560	ENSBTAG00000003505	229930000	284780000	241460000	2.52057e+08
EL(IC area)	ENSBTAP00000046733	ENSBTAG00000035429	122900000	389820000	220350000	2.44357e+08
EL(IC area)	ENSBTAP00000014883	ENSBTAG00000011207	170350000	264150000	295060000	2.43187e+08
EL(IC area)	ENSBTAP00000020036	ENSBTAG00000015053	275290000	193230000	255990000	2.41503e+08
EL(IC area)	ENSBTAP00000019318	ENSBTAG00000014534	268410000	193190000	250430000	2.37343e+08
EL(IC area)	ENSBTAP00000053644	ENSBTAG00000021879	179360000	231070000	287990000	2.32807e+08
EL(IC area)	ENSBTAP00000006167	ENSBTAG00000018137	144010000	252530000	301070000	2.32537e+08
EL(IC area)	ENSBTAP00000017835	ENSBTAG00000013406	156000000	239400000	299800000	2.31733e+08
EL(IC area)	ENSBTAP00000023709	ENSBTAG00000017834	253800000	205610000	231310000	230240000
EL(IC area)	ENSBTAP00000016499	ENSBTAG00000012409	326460000	186670000	174270000	2.29133e+08
EL(IC area)	ENSBTAP00000008207	ENSBTAG00000006253	191720000	254960000	239040000	2.28573e+08
EL(IC area)	ENSBTAP00000017500	ENSBTAG00000025441	219350000	212280000	238670000	2.23433e+08
EL(IC area)	ENSBTAP00000015248	ENSBTAG00000011473	148540000	214460000	292740000	218580000
EL(IC area)	ENSBTAP00000036487	ENSBTAG00000025868	163550000	212380000	255290000	2.10407e+08
EL(IC area)	ENSBTAP00000022919	ENSBTAG00000017246	178840000	216920000	215840000	2.03867e+08
EL(IC area)	ENSBTAP00000008225	ENSBTAG00000006270	208710000	206630000	184990000	200110000
EL(IC area)	ENSBTAP00000004079	ENSBTAG00000035998	132570000	214610000	249790000	198990000
EL(IC area)	ENSBTAP00000010082	ENSBTAG00000007662	234640000	180420000	172690000	1.95917e+08
EL(IC area)	ENSBTAP00000024641	ENSBTAG00000018513	217300000	165370000	200460000	1.94377e+08
EL(IC area)	ENSBTAP00000021328	ENSBTAG00000016024	159950000	208770000	211590000	1.93437e+08
EL(IC area)	ENSBTAP00000019385	ENSBTAG00000014567	118110000	208260000	238960000	1.88443e+08
EL(IC area)	ENSBTAP00000010661	ENSBTAG00000008103	189750000	183290000	190030000	187690000
EL(IC area)	ENSBTAP00000001613	ENSBTAG00000001219	148410000	160470000	182760000	163880000
EL(IC area)	ENSBTAP00000022744	ENSBTAG00000017122	130020000	169940000	182160000	1.60707e+08
EL(IC area)	ENSBTAP00000008877	ENSBTAG00000006745	110780000	240970000	109660000	1.53803e+08
EL(IC area)	ENSBTAP00000022854	ENSBTAG00000017196	186450000	122160000	142180000	1.50263e+08
EL(IC area)	ENSBTAP00000013737	ENSBTAG00000010402	161330000	161480000	122500000	1.48437e+08
EL(IC area)	ENSBTAP00000015694	ENSBTAG00000011824	151780000	146590000	131460000	1.43277e+08
EL(IC area)	ENSBTAP00000017839	ENSBTAG00000013411	134580000	143230000	151750000	1.43187e+08
EL(IC area)	ENSBTAP00000023581	ENSBTAG00000017733	143510000	122080000	160810000	1.42133e+08
EL(IC area)	ENSBTAP00000003259	ENSBTAG00000002507	127000000	133620000	159700000	1.40107e+08
EL(IC area)	ENSBTAP00000051256	ENSBTAG00000039163	248480	315290000	94035000	1.36524e+08
EL(IC area)	ENSBTAP00000004635	ENSBTAG00000003564	218290000	118780000	67692000	1.34921e+08
EL(IC area)	ENSBTAP00000026358	ENSBTAG00000019782	140700000	133100000	130220000	1.34673e+08
EL(IC area)	ENSBTAP00000011616	ENSBTAG00000022520	124010000	166140000	101880000	1.30677e+08
EL(IC area)	ENSBTAP00000019411	ENSBTAG00000014583	105000000	115550000	146900000	1.22483e+08
EL(IC area)	ENSBTAP00000039506	ENSBTAG00000001027	160820000	104480000	101950000	1.22417e+08
EL(IC area)	ENSBTAP00000017863	ENSBTAG00000013424	121730000	113090000	125530000	1.20117e+08
EL(IC area)	ENSBTAP00000044619	ENSBTAG00000001601	132750000	98628000	121950000	117776000
EL(IC area)	ENSBTAP00000002944	ENSBTAG00000002278	81623000	135790000	132860000	1.16758e+08
EL(IC area)	ENSBTAP00000007526	ENSBTAG00000005726	128300000	133990000	80773000	1.14354e+08
EL(IC area)	ENSBTAP00000014894	ENSBTAG00000011215	80407000	131080000	126920000	1.12802e+08
EL(IC area)	ENSBTAP00000017783	ENSBTAG00000013369	96364000	94644000	147270000	1.12759e+08
EL(IC area)	ENSBTAP00000026118	ENSBTAG00000019603	118830000	108860000	106820000	1.11503e+08
EL(IC area)	ENSBTAP00000004364	ENSBTAG00000003362	135850000	94912000	98472000	1.09745e+08
EL(IC area)	ENSBTAP00000009158	ENSBTAG00000006969	123720000	105430000	95565000	1.08238e+08
EL(IC area)	ENSBTAP00000044376	ENSBTAG00000033190	92920000	90980000	115410000	99770000
EL(IC area)	ENSBTAP00000026725	ENSBTAG00000020056	111140000	74257000	113420000	9.96057e+07
EL(IC area)	ENSBTAP00000010925	ENSBTAG00000008300	79947000	99980000	113630000	9.78523e+07
EL(IC area)	ENSBTAP00000020326	ENSBTAG00000015285	76623000	118570000	98168000	97787000
EL(IC area)	ENSBTAP00000009699	ENSBTAG00000007375	87476000	92672000	106050000	9.53993e+07
EL(IC area)	ENSBTAP00000023627	ENSBTAG00000017765	79472000	94601000	111990000	9.53543e+07
EL(IC area)	ENSBTAP00000003376	ENSBTAG00000002608	97431000	94284000	85149000	92288000
EL(IC area)	ENSBTAP00000020512	ENSBTAG00000015434	63804000	82594000	128610000	9.16693e+07
EL(IC area)	ENSBTAP00000004615	ENSBTAG00000003548	95174000	77635000	101820000	91543000
EL(IC area)	ENSBTAP00000028988	ENSBTAG00000021746	106550000	80840000	86819000	91403000
EL(IC area)	ENSBTAP00000019719	ENSBTAG00000014809	82636000	99636000	90344000	90872000
EL(IC area)	ENSBTAP00000024448	ENSBTAG00000018373	118060000	63574000	89991000	9.05417e+07
EL(IC area)	ENSBTAP00000005581	ENSBTAG00000004258	98759000	79185000	90013000	89319000
EL(IC area)	ENSBTAP00000002071	ENSBTAG00000001580	90891000	80325000	86183000	8.57997e+07
EL(IC area)	ENSBTAP00000003645	ENSBTAG00000002816	32046000	107730000	115480000	8.50853e+07
EL(IC area)	ENSBTAP00000038329	ENSBTAG00000026917	107800000	63581000	81954000	84445000
EL(IC area)	ENSBTAP00000017366	ENSBTAG00000013060	57151000	94818000	98933000	83634000
EL(IC area)	ENSBTAP00000008335	ENSBTAG00000006354	137160	249440000	594440	8.33905e+07
EL(IC area)	ENSBTAP00000048368	ENSBTAG00000007606	72493000	89574000	77199000	7.97553e+07
EL(IC area)	ENSBTAP00000024107	ENSBTAG00000018115	84709000	74934000	78517000	7.93867e+07
EL(IC area)	ENSBTAP00000028162	ENSBTAG00000021131	87300000	72356000	77003000	7.88863e+07
EL(IC area)	ENSBTAP00000012837	ENSBTAG00000009735	67698000	84633000	83166000	78499000
EL(IC area)	ENSBTAP00000022210	ENSBTAG00000016708	74773000	82200000	78159000	7.83773e+07
EL(IC area)	ENSBTAP00000006534	ENSBTAG00000004965	95838000	73290000	65435000	7.81877e+07
EL(IC area)	ENSBTAP00000041860	ENSBTAG00000002953	85066000	59462000	89759000	7.80957e+07
EL(IC area)	ENSBTAP00000023373	ENSBTAG00000017574	81986000	96555000	54779000	7.77733e+07
EL(IC area)	ENSBTAP00000014585	ENSBTAG00000010991	80105000	54689000	93213000	7.60023e+07
EL(IC area)	ENSBTAP00000022378	ENSBTAG00000016822	82971000	68692000	61338000	7.10003e+07
EL(IC area)	ENSBTAP00000007481	ENSBTAG00000005694	61107000	74846000	73200000	6.97177e+07
EL(IC area)	ENSBTAP00000032864	ENSBTAG00000012697	70467000	61732000	75403000	6.92007e+07
EL(IC area)	ENSBTAP00000043357	ENSBTAG00000032456	41153000	76040000	89468000	68887000
EL(IC area)	ENSBTAP00000028263	ENSBTAG00000021211	99923000	51505000	51076000	6.75013e+07
EL(IC area)	ENSBTAP00000033771	ENSBTAG00000013472	75980000	66145000	59072000	6.70657e+07
EL(IC area)	ENSBTAP00000033386	ENSBTAG00000013718	81129000	64680000	55033000	6.69473e+07
EL(IC area)	ENSBTAP00000043063	ENSBTAG00000038748	0	18445000	180640000	6.63617e+07
EL(IC area)	ENSBTAP00000018540	ENSBTAG00000013952	89112000	37587000	71366000	6.60217e+07
EL(IC area)	ENSBTAP00000041906	ENSBTAG00000009462	53508000	64798000	78195000	6.55003e+07
EL(IC area)	ENSBTAP00000048113	ENSBTAG00000037677	68072000	59356000	66705000	64711000
EL(IC area)	ENSBTAP00000040146	ENSBTAG00000027991	23974000	163410000	6238300	6.45408e+07
EL(IC area)	ENSBTAP00000013663	ENSBTAG00000010347	53008000	70118000	67976000	6.37007e+07
EL(IC area)	ENSBTAP00000007442	ENSBTAG00000005664	79376000	66419000	41599000	6.24647e+07
EL(IC area)	ENSBTAP00000012519	ENSBTAG00000009513	42036000	61148000	83933000	6.23723e+07
EL(IC area)	ENSBTAP00000009261	ENSBTAG00000007041	39689000	81270000	55216000	58725000
EL(IC area)	ENSBTAP00000035226	ENSBTAG00000016991	6349900	151230000	14394000	5.73246e+07
EL(IC area)	ENSBTAP00000002326	ENSBTAG00000001777	49722000	55754000	64037000	5.65043e+07
EL(IC area)	ENSBTAP00000006992	ENSBTAG00000005316	55955000	49241000	61256000	55484000
EL(IC area)	ENSBTAP00000032110	ENSBTAG00000001553	46900000	58813000	60254000	5.53223e+07
EL(IC area)	ENSBTAP00000005982	ENSBTAG00000004553	23980000	62382000	79489000	5.52837e+07
EL(IC area)	ENSBTAP00000049383	ENSBTAG00000008985	60667000	52268000	52405000	5.51133e+07
EL(IC area)	ENSBTAP00000028239	ENSBTAG00000021191	42342000	53033000	67231000	54202000
EL(IC area)	ENSBTAP00000002508	ENSBTAG00000001928	68336000	46438000	47309000	5.40277e+07
EL(IC area)	ENSBTAP00000004751	ENSBTAG00000003642	57380000	52097000	52191000	5.38893e+07
EL(IC area)	ENSBTAP00000038911	ENSBTAG00000015178	140630000	11647000	8140300	5.34724e+07
EL(IC area)	ENSBTAP00000049262	ENSBTAG00000013113	46274000	52289000	58936000	5.24997e+07
EL(IC area)	ENSBTAP00000031493	ENSBTAG00000003408	36597000	83560000	37116000	5.24243e+07
EL(IC area)	ENSBTAP00000034086	ENSBTAG00000024561	25088000	83117000	48827000	52344000
EL(IC area)	ENSBTAP00000016708	ENSBTAG00000012586	50900000	36011000	68095000	5.16687e+07
EL(IC area)	ENSBTAP00000001187	ENSBTAG00000000894	59483000	46282000	46840000	5.08683e+07
EL(IC area)	ENSBTAP00000009531	ENSBTAG00000007244	38290000	49229000	61161000	49560000
EL(IC area)	ENSBTAP00000000289	ENSBTAG00000000236	51220000	51562000	45205000	49329000
EL(IC area)	ENSBTAP00000008146	ENSBTAG00000006202	53375000	50886000	41535000	4.85987e+07
EL(IC area)	ENSBTAP00000006450	ENSBTAG00000004905	50754000	41207000	49175000	4.70453e+07
EL(IC area)	ENSBTAP00000019854	ENSBTAG00000014912	51483000	45162000	43240000	4.66283e+07
EL(IC area)	ENSBTAP00000019970	ENSBTAG00000015000	54341000	39106000	46229000	4.65587e+07
EL(IC area)	ENSBTAP00000027339	ENSBTAG00000020518	52064000	44398000	42866000	4.64427e+07
EL(IC area)	ENSBTAP00000015996	ENSBTAG00000012062	58296000	38895000	41375000	4.61887e+07
EL(IC area)	ENSBTAP00000001108	ENSBTAG00000000836	51804000	51019000	35617000	4.61467e+07
EL(IC area)	ENSBTAP00000022299	ENSBTAG00000016764	46714000	48148000	41323000	45395000
EL(IC area)	ENSBTAP00000007943	ENSBTAG00000006045	61669000	34144000	34845000	4.35527e+07
EL(IC area)	ENSBTAP00000017497	ENSBTAG00000013162	45053000	41662000	41775000	42830000
EL(IC area)	ENSBTAP00000020111	ENSBTAG00000015114	53379000	40945000	34057000	4.27937e+07
EL(IC area)	ENSBTAP00000017722	ENSBTAG00000013327	48014000	37944000	39963000	4.19737e+07
EL(IC area)	ENSBTAP00000015049	ENSBTAG00000011324	37034000	43493000	44070000	4.15323e+07
EL(IC area)	ENSBTAP00000028757	ENSBTAG00000021580	39420000	39934000	45061000	4.14717e+07
EL(IC area)	ENSBTAP00000009208	ENSBTAG00000006995	47604000	37006000	39396000	4.13353e+07
EL(IC area)	ENSBTAP00000023751	ENSBTAG00000017869	40446000	34076000	49461000	4.13277e+07
EL(IC area)	ENSBTAP00000053553	ENSBTAG00000039684	31065000	44851000	46235000	40717000
EL(IC area)	ENSBTAP00000020395	ENSBTAG00000015327	45949000	35067000	40603000	4.05397e+07
EL(IC area)	ENSBTAP00000053095	ENSBTAG00000003758	38489000	39856000	41889000	40078000
EL(IC area)	ENSBTAP00000017775	ENSBTAG00000013363	39526000	38043000	41351000	39640000
EL(IC area)	ENSBTAP00000008431	ENSBTAG00000006429	26452000	41163000	50659000	3.94247e+07
EL(IC area)	ENSBTAP00000021256	ENSBTAG00000015978	42010000	42483000	32857000	3.91167e+07
EL(IC area)	ENSBTAP00000025418	ENSBTAG00000019081	29756000	42167000	44819000	38914000
EL(IC area)	ENSBTAP00000015828	ENSBTAG00000011922	36124000	36441000	43384000	3.86497e+07
EL(IC area)	ENSBTAP00000000752	ENSBTAG00000000575	44057000	16306000	55263000	38542000
EL(IC area)	ENSBTAP00000015881	ENSBTAG00000011966	33622000	41024000	40620000	38422000
EL(IC area)	ENSBTAP00000022272	ENSBTAG00000016750	43647000	32299000	35520000	3.71553e+07
EL(IC area)	ENSBTAP00000041398	ENSBTAG00000030979	51311000	26442000	32910000	3.68877e+07
EL(IC area)	ENSBTAP00000028188	ENSBTAG00000021151	31146000	43705000	32461000	3.57707e+07
EL(IC area)	ENSBTAP00000051372	ENSBTAG00000030953	4644200	43757000	58832000	35744400
EL(IC area)	ENSBTAP00000026183	ENSBTAG00000019648	36386000	32325000	37418000	3.53763e+07
EL(IC area)	ENSBTAP00000006383	ENSBTAG00000004855	29428000	39254000	37139000	3.52737e+07
EL(IC area)	ENSBTAP00000029090	ENSBTAG00000014490	41747000	39469000	24475000	3.52303e+07
EL(IC area)	ENSBTAP00000005730	ENSBTAG00000004371	31423000	35199000	37894000	3.48387e+07
EL(IC area)	ENSBTAP00000034926	ENSBTAG00000011847	46077000	32561000	25079000	3.45723e+07
EL(IC area)	ENSBTAP00000024902	ENSBTAG00000007343	18537000	39695000	45068000	3.44333e+07
EL(IC area)	ENSBTAP00000003192	ENSBTAG00000030974	34390000	32876000	35887000	3.43843e+07
EL(IC area)	ENSBTAP00000046374	ENSBTAG00000014766	36357000	33798000	31983000	34046000
EL(IC area)	ENSBTAP00000000683	ENSBTAG00000000524	22909000	37758000	41357000	34008000
EL(IC area)	ENSBTAP00000021304	ENSBTAG00000016007	31522000	37457000	31991000	3.36567e+07
EL(IC area)	ENSBTAP00000023122	ENSBTAG00000017389	45461000	30491000	24607000	3.35197e+07
EL(IC area)	ENSBTAP00000015499	ENSBTAG00000011677	10447000	59358000	30198000	3.33343e+07
EL(IC area)	ENSBTAP00000042551	ENSBTAG00000014295	34089000	34550000	30264000	3.29677e+07
EL(IC area)	ENSBTAP00000017251	ENSBTAG00000012975	25914000	36395000	35616000	3.26417e+07
EL(IC area)	ENSBTAP00000037200	ENSBTAG00000026327	18486000	4288400	74088000	3.22875e+07
EL(IC area)	ENSBTAP00000005146	ENSBTAG00000003942	10235000	64838000	21264000	3.21123e+07
EL(IC area)	ENSBTAP00000049470	ENSBTAG00000001271	22779000	36062000	37323000	3.20547e+07
EL(IC area)	ENSBTAP00000000259	ENSBTAG00000000215	31374000	29205000	34136000	3.15717e+07
EL(IC area)	ENSBTAP00000003094	ENSBTAG00000002391	41748000	19069000	32762000	31193000
EL(IC area)	ENSBTAP00000022782	ENSBTAG00000017143	37033000	28911000	26804000	30916000
EL(IC area)	ENSBTAP00000000158	ENSBTAG00000000137	92011000	0	0	3.06703e+07
EL(IC area)	ENSBTAP00000018092	ENSBTAG00000013607	20370000	32121000	39275000	3.05887e+07
EL(IC area)	ENSBTAP00000037506	ENSBTAG00000009887	30889000	32539000	28191000	3.05397e+07
EL(IC area)	ENSBTAP00000041055	ENSBTAG00000013627	31780000	34331000	25210000	3.04403e+07
EL(IC area)	ENSBTAP00000049910	ENSBTAG00000040116	11165000	48934000	28793000	2.96307e+07
EL(IC area)	ENSBTAP00000001646	ENSBTAG00000001246	24501000	35567000	28189000	29419000
EL(IC area)	ENSBTAP00000027511	ENSBTAG00000020645	31430000	19653000	36339000	2.91407e+07
EL(IC area)	ENSBTAP00000002674	ENSBTAG00000002068	27343000	29802000	30014000	29053000
EL(IC area)	ENSBTAP00000033996	ENSBTAG00000017852	29024000	27480000	29643000	2.87157e+07
EL(IC area)	ENSBTAP00000024299	ENSBTAG00000018258	29700000	30611000	25358000	2.85563e+07
EL(IC area)	ENSBTAP00000008386	ENSBTAG00000006396	36646000	23390000	25508000	2.85147e+07
EL(IC area)	ENSBTAP00000017988	ENSBTAG00000013527	28982000	27341000	26395000	2.75727e+07
EL(IC area)	ENSBTAP00000022835	ENSBTAG00000017183	10530000	29766000	42262000	2.75193e+07
EL(IC area)	ENSBTAP00000027076	ENSBTAG00000020316	20280000	21592000	40630000	2.75007e+07
EL(IC area)	ENSBTAP00000005983	ENSBTAG00000004554	29252000	21507000	31464000	2.74077e+07
EL(IC area)	ENSBTAP00000021049	ENSBTAG00000015839	36283000	24469000	21368000	2.73733e+07
EL(IC area)	ENSBTAP00000044281	ENSBTAG00000033117	19552000	31723000	30597000	2.72907e+07
EL(IC area)	ENSBTAP00000003962	ENSBTAG00000005620	28374000	25832000	27185000	2.71303e+07
EL(IC area)	ENSBTAP00000000929	ENSBTAG00000010763	160280	79911000	0	2.66904e+07
EL(IC area)	ENSBTAP00000027913	ENSBTAG00000020959	31775000	34020000	13752000	2.65157e+07
EL(IC area)	ENSBTAP00000021719	ENSBTAG00000016328	25531000	30308000	23590000	2.64763e+07
EL(IC area)	ENSBTAP00000018855	ENSBTAG00000040606	38056000	36650000	4394500	2.63668e+07
EL(IC area)	ENSBTAP00000015716	ENSBTAG00000011843	22771000	27913000	27260000	2.59813e+07
EL(IC area)	ENSBTAP00000007933	ENSBTAG00000006039	26050000	26015000	24645000	25570000
EL(IC area)	ENSBTAP00000012866	ENSBTAG00000009757	28645000	24401000	22167000	25071000
EL(IC area)	ENSBTAP00000016410	ENSBTAG00000012365	25541000	24331000	25032000	24968000
EL(IC area)	ENSBTAP00000016712	ENSBTAG00000012589	25804000	23657000	25324000	2.49283e+07
EL(IC area)	ENSBTAP00000012872	ENSBTAG00000009761	23297000	26255000	24195000	2.45823e+07
EL(IC area)	ENSBTAP00000028256	ENSBTAG00000021204	13584000	31390000	28281000	2.44183e+07
EL(IC area)	ENSBTAP00000009715	ENSBTAG00000007390	24052000	26567000	21770000	2.41297e+07
EL(IC area)	ENSBTAP00000025691	ENSBTAG00000019295	26495000	19810000	24487000	2.35973e+07
EL(IC area)	ENSBTAP00000012357	ENSBTAG00000009389	26135000	27440000	17144000	23573000
EL(IC area)	ENSBTAP00000021651	ENSBTAG00000016278	23511000	23454000	23259000	23408000
EL(IC area)	ENSBTAP00000009440	ENSBTAG00000007172	17546000	17282000	34771000	2.31997e+07
EL(IC area)	ENSBTAP00000010928	ENSBTAG00000008303	21879000	18751000	28736000	23122000
EL(IC area)	ENSBTAP00000017995	ENSBTAG00000013533	23198000	23898000	22264000	23120000
EL(IC area)	ENSBTAP00000014091	ENSBTAG00000010661	21128000	24332000	23601000	2.30203e+07
EL(IC area)	ENSBTAP00000011521	ENSBTAG00000008743	39937000	10372000	18684000	2.29977e+07
EL(IC area)	ENSBTAP00000013112	ENSBTAG00000009939	21118000	21169000	26227000	22838000
EL(IC area)	ENSBTAP00000052689	ENSBTAG00000002882	15930000	28251000	23794000	2.26583e+07
EL(IC area)	ENSBTAP00000010022	ENSBTAG00000007622	27190000	17881000	22828000	22633000
EL(IC area)	ENSBTAP00000005752	ENSBTAG00000004384	20190000	17252000	30354000	2.25987e+07
EL(IC area)	ENSBTAP00000018741	ENSBTAG00000014093	17948000	22082000	26863000	2.22977e+07
EL(IC area)	ENSBTAP00000016514	ENSBTAG00000012447	18017000	23399000	25294000	2.22367e+07
EL(IC area)	ENSBTAP00000007135	ENSBTAG00000005426	2625300	30736000	33160000	2.21738e+07
EL(IC area)	ENSBTAP00000004410	ENSBTAG00000003401	23836000	21627000	20937000	2.21333e+07
EL(IC area)	ENSBTAP00000024092	ENSBTAG00000018101	15270000	35792000	15218000	2.20933e+07
EL(IC area)	ENSBTAP00000001199	ENSBTAG00000000905	28808000	24204000	13001000	2.20043e+07
EL(IC area)	ENSBTAP00000010159	ENSBTAG00000007725	19768000	25040000	21050000	2.19527e+07
EL(IC area)	ENSBTAP00000021529	ENSBTAG00000016174	20658000	22812000	22219000	2.18963e+07
EL(IC area)	ENSBTAP00000001791	ENSBTAG00000001360	24447000	18753000	22151000	2.17837e+07
EL(IC area)	ENSBTAP00000052015	ENSBTAG00000015910	18766000	24055000	22305000	2.17087e+07
EL(IC area)	ENSBTAP00000042130	ENSBTAG00000016598	20955000	21178000	22328000	21487000
EL(IC area)	ENSBTAP00000015889	ENSBTAG00000011975	23818000	21559000	18913000	21430000
EL(IC area)	ENSBTAP00000003559	ENSBTAG00000002745	26589000	21276000	16324000	2.13963e+07
EL(IC area)	ENSBTAP00000015172	ENSBTAG00000011419	19336000	25183000	17441000	2.06533e+07
EL(IC area)	ENSBTAP00000011612	ENSBTAG00000008817	19569000	15823000	25860000	2.04173e+07
EL(IC area)	ENSBTAP00000014086	ENSBTAG00000010658	15915000	38239000	6468600	2.02075e+07
EL(IC area)	ENSBTAP00000017991	ENSBTAG00000013530	20880000	21980000	17738000	2.01993e+07
EL(IC area)	ENSBTAP00000016093	ENSBTAG00000012125	36398000	6409500	17662000	20156500
EL(IC area)	ENSBTAP00000013079	ENSBTAG00000009908	18740000	19231000	22358000	2.01097e+07
EL(IC area)	ENSBTAP00000023642	ENSBTAG00000017779	18826000	21463000	19364000	1.98843e+07
EL(IC area)	ENSBTAP00000009965	ENSBTAG00000013343	22480000	12372000	24198000	1.96833e+07
EL(IC area)	ENSBTAP00000025024	ENSBTAG00000018800	15181000	20481000	21853000	1.91717e+07
EL(IC area)	ENSBTAP00000017177	ENSBTAG00000012927	24720000	16793000	15246000	1.89197e+07
EL(IC area)	ENSBTAP00000017696	ENSBTAG00000013308	21256000	20529000	14894000	18893000
EL(IC area)	ENSBTAP00000000556	ENSBTAG00000000434	21167000	9528700	25908000	18867900
EL(IC area)	ENSBTAP00000011559	ENSBTAG00000021039	28495000	13839000	14174000	18836000
EL(IC area)	ENSBTAP00000015166	ENSBTAG00000011412	16405000	18989000	21095000	1.88297e+07
EL(IC area)	ENSBTAP00000031070	ENSBTAG00000009841	17771000	19264000	19160000	1.87317e+07
EL(IC area)	ENSBTAP00000002654	ENSBTAG00000002049	17043000	18161000	19990000	18398000
EL(IC area)	ENSBTAP00000013889	ENSBTAG00000010508	22414000	13300000	19430000	1.83813e+07
EL(IC area)	ENSBTAP00000029553	ENSBTAG00000001332	14165000	18417000	22080000	1.82207e+07
EL(IC area)	ENSBTAP00000018566	ENSBTAG00000013953	13487000	17725000	23234000	1.81487e+07
EL(IC area)	ENSBTAP00000002344	ENSBTAG00000007875	22158000	19370000	12673000	18067000
EL(IC area)	ENSBTAP00000008107	ENSBTAG00000006165	17270000	19960000	16810000	1.80133e+07
EL(IC area)	ENSBTAP00000053001	ENSBTAG00000011327	21929000	16159000	15827000	1.79717e+07
EL(IC area)	ENSBTAP00000001568	ENSBTAG00000001182	17678000	17101000	18296000	1.76917e+07
EL(IC area)	ENSBTAP00000022979	ENSBTAG00000017280	13466000	34011000	5194500	1.75572e+07
EL(IC area)	ENSBTAP00000003229	ENSBTAG00000002485	11646000	20720000	20103000	1.74897e+07
EL(IC area)	ENSBTAP00000000935	ENSBTAG00000000700	10300000	13315000	28762000	17459000
EL(IC area)	ENSBTAP00000017232	ENSBTAG00000012962	25600000	15306000	11377000	1.74277e+07
EL(IC area)	ENSBTAP00000024458	ENSBTAG00000018382	16573000	17933000	17683000	1.73963e+07
EL(IC area)	ENSBTAP00000016122	ENSBTAG00000012152	19791000	19631000	12710000	1.73773e+07
EL(IC area)	ENSBTAP00000021909	ENSBTAG00000016481	19063000	15177000	17869000	1.73697e+07
EL(IC area)	ENSBTAP00000042274	ENSBTAG00000004531	13487000	20950000	17603000	1.73467e+07
EL(IC area)	ENSBTAP00000032779	ENSBTAG00000002108	19294000	20454000	11989000	1.72457e+07
EL(IC area)	ENSBTAP00000040521	ENSBTAG00000003530	23598000	17972000	10004000	1.71913e+07
EL(IC area)	ENSBTAP00000015136	ENSBTAG00000011388	18526000	17059000	15382000	16989000
EL(IC area)	ENSBTAP00000044733	ENSBTAG00000012778	15665000	17178000	18029000	1.69573e+07
EL(IC area)	ENSBTAP00000008889	ENSBTAG00000006756	16245000	15953000	18151000	16783000
EL(IC area)	ENSBTAP00000051846	ENSBTAG00000039456	14581000	16702000	18846000	1.67097e+07
EL(IC area)	ENSBTAP00000012059	ENSBTAG00000009150	10986000	32327000	6685800	1.66663e+07
EL(IC area)	ENSBTAP00000029348	ENSBTAG00000022004	14410000	20343000	14970000	1.65743e+07
EL(IC area)	ENSBTAP00000051805	ENSBTAG00000038149	17808000	15167000	16652000	1.65423e+07
EL(IC area)	ENSBTAP00000018917	ENSBTAG00000014233	17893000	15823000	15485000	1.64003e+07
EL(IC area)	ENSBTAP00000022054	ENSBTAG00000016578	15988000	18573000	14431000	1.63307e+07
EL(IC area)	ENSBTAP00000017580	ENSBTAG00000013208	12526000	16136000	19847000	1.61697e+07
EL(IC area)	ENSBTAP00000009723	ENSBTAG00000007397	16314000	14669000	17319000	1.61007e+07
EL(IC area)	ENSBTAP00000021436	ENSBTAG00000016105	11273000	22010000	14995000	1.60927e+07
EL(IC area)	ENSBTAP00000002416	ENSBTAG00000001852	30425000	9218400	8186800	15943400
EL(IC area)	ENSBTAP00000000927	ENSBTAG00000000696	11524000	18086000	18217000	1.59423e+07
EL(IC area)	ENSBTAP00000008907	ENSBTAG00000039719	16327000	13867000	16744000	15646000
EL(IC area)	ENSBTAP00000021956	ENSBTAG00000016516	14001000	13340000	19480000	15607000
EL(IC area)	ENSBTAP00000024749	ENSBTAG00000018598	10399000	13628000	22679000	1.55687e+07
EL(IC area)	ENSBTAP00000019278	ENSBTAG00000014501	11047000	19921000	15596000	1.55213e+07
EL(IC area)	ENSBTAP00000039209	ENSBTAG00000027446	13985000	15155000	17105000	15415000
EL(IC area)	ENSBTAP00000000144	ENSBTAG00000000132	12524000	19435000	13599000	15186000
EL(IC area)	ENSBTAP00000008609	ENSBTAG00000039793	21003000	12762000	11357000	1.50407e+07
EL(IC area)	ENSBTAP00000008358	ENSBTAG00000006370	14556000	16707000	13754000	1.50057e+07
EL(IC area)	ENSBTAP00000007589	ENSBTAG00000005773	15122000	15803000	14030000	14985000
EL(IC area)	ENSBTAP00000012551	ENSBTAG00000009541	11623000	15904000	17260000	14929000
EL(IC area)	ENSBTAP00000010507	ENSBTAG00000007993	14134000	11311000	18970000	14805000
EL(IC area)	ENSBTAP00000053807	ENSBTAG00000044020	10228000	14452000	19365000	1.46817e+07
EL(IC area)	ENSBTAP00000019298	ENSBTAG00000014518	13933000	14145000	15866000	14648000
EL(IC area)	ENSBTAP00000003662	ENSBTAG00000002829	7293200	16382000	20219000	14631400
EL(IC area)	ENSBTAP00000033048	ENSBTAG00000014891	13898000	16098000	13391000	1.44623e+07
EL(IC area)	ENSBTAP00000009308	ENSBTAG00000007079	13329000	14502000	15364000	1.43983e+07
EL(IC area)	ENSBTAP00000022558	ENSBTAG00000016956	16625000	12528000	14003000	1.43853e+07
EL(IC area)	ENSBTAP00000049550	ENSBTAG00000040006	12897000	14110000	16145000	14384000
EL(IC area)	ENSBTAP00000042612	ENSBTAG00000031875	15134000	15396000	12519000	1.43497e+07
EL(IC area)	ENSBTAP00000005327	ENSBTAG00000004077	7411300	22307000	12953000	1.42238e+07
EL(IC area)	ENSBTAP00000009152	ENSBTAG00000006963	12321000	15222000	14998000	1.41803e+07
EL(IC area)	ENSBTAP00000016954	ENSBTAG00000012756	11457000	17683000	12841000	1.39937e+07
EL(IC area)	ENSBTAP00000020833	ENSBTAG00000015690	7903800	12889000	21077000	13956600
EL(IC area)	ENSBTAP00000024584	ENSBTAG00000018469	13436000	13101000	15271000	13936000
EL(IC area)	ENSBTAP00000008650	ENSBTAG00000006586	15179000	13972000	12280000	1.38103e+07
EL(IC area)	ENSBTAP00000024782	ENSBTAG00000037377	19977000	15244000	5761200	1.36607e+07
EL(IC area)	ENSBTAP00000034542	ENSBTAG00000023907	13818000	12166000	14915000	13633000
EL(IC area)	ENSBTAP00000001698	ENSBTAG00000001288	12720000	12360000	15400000	1.34933e+07
EL(IC area)	ENSBTAP00000012955	ENSBTAG00000009826	7248300	23122000	10021000	1.34638e+07
EL(IC area)	ENSBTAP00000005802	ENSBTAG00000004428	0	26761000	13378000	1.33797e+07
EL(IC area)	ENSBTAP00000007860	ENSBTAG00000005989	11848000	13374000	14891000	13371000
EL(IC area)	ENSBTAP00000024825	ENSBTAG00000018656	14002000	12967000	13076000	1.33483e+07
EL(IC area)	ENSBTAP00000026449	ENSBTAG00000019851	13224000	11241000	15523000	1.33293e+07
EL(IC area)	ENSBTAP00000053242	ENSBTAG00000044001	11811000	5817600	22245000	13291200
EL(IC area)	ENSBTAP00000020360	ENSBTAG00000015307	9177200	10893000	19453000	13174400
EL(IC area)	ENSBTAP00000031993	ENSBTAG00000001055	27290000	5573600	6257500	1.30404e+07
EL(IC area)	ENSBTAP00000009998	ENSBTAG00000007605	12767000	12627000	13672000	13022000
EL(IC area)	ENSBTAP00000015944	ENSBTAG00000012012	13404000	12713000	12663000	1.29267e+07
EL(IC area)	ENSBTAP00000006990	ENSBTAG00000005315	5050600	22077000	11537000	12888200
EL(IC area)	ENSBTAP00000012599	ENSBTAG00000009580	11336000	13507000	13566000	12803000
EL(IC area)	ENSBTAP00000003981	ENSBTAG00000003061	15394000	10203000	12753000	1.27833e+07
EL(IC area)	ENSBTAP00000022630	ENSBTAG00000017020	16574000	12937000	8664400	1.27251e+07
EL(IC area)	ENSBTAP00000040440	ENSBTAG00000030328	10492000	13709000	13486000	1.25623e+07
EL(IC area)	ENSBTAP00000004109	ENSBTAG00000003162	12361000	12539000	12756000	12552000
EL(IC area)	ENSBTAP00000015277	ENSBTAG00000011494	12346000	14880000	10408000	1.25447e+07
EL(IC area)	ENSBTAP00000013075	ENSBTAG00000009906	14497000	11297000	11817000	12537000
EL(IC area)	ENSBTAP00000040820	ENSBTAG00000030600	10260000	12981000	14010000	12417000
EL(IC area)	ENSBTAP00000025617	ENSBTAG00000019237	14171000	11538000	11527000	12412000
EL(IC area)	ENSBTAP00000001432	ENSBTAG00000001081	182840	17641000	19319000	1.23809e+07
EL(IC area)	ENSBTAP00000024326	ENSBTAG00000018278	9181900	13907000	13755000	12281300
EL(IC area)	ENSBTAP00000007571	ENSBTAG00000005757	13823000	8263300	14440000	1.21754e+07
EL(IC area)	ENSBTAP00000023313	ENSBTAG00000017537	7213700	12903000	16205000	1.21072e+07
EL(IC area)	ENSBTAP00000025963	ENSBTAG00000019494	23892000	5234700	7135200	12087300
EL(IC area)	ENSBTAP00000006847	ENSBTAG00000005191	9520800	14518000	11701000	1.19133e+07
EL(IC area)	ENSBTAP00000024203	ENSBTAG00000018186	17024000	8695700	9652900	1.17909e+07
EL(IC area)	ENSBTAP00000012773	ENSBTAG00000009683	14490000	10508000	10354000	11784000
EL(IC area)	ENSBTAP00000025496	ENSBTAG00000019156	11730000	11751000	11655000	11712000
EL(IC area)	ENSBTAP00000053315	ENSBTAG00000002880	6291300	14924000	13915000	11710100
EL(IC area)	ENSBTAP00000044420	ENSBTAG00000033217	4328900	6955800	23596000	11626900
EL(IC area)	ENSBTAP00000027893	ENSBTAG00000020940	9759800	13885000	11184000	11609600
EL(IC area)	ENSBTAP00000048297	ENSBTAG00000009646	13152000	11382000	10143000	11559000
EL(IC area)	ENSBTAP00000025042	ENSBTAG00000018812	8973300	14394000	11216000	1.15278e+07
EL(IC area)	ENSBTAP00000020809	ENSBTAG00000015663	8588600	12949000	13001000	1.15129e+07
EL(IC area)	ENSBTAP00000008434	ENSBTAG00000006434	8606800	8416600	17352000	1.14585e+07
EL(IC area)	ENSBTAP00000012544	ENSBTAG00000009535	12017000	9861300	12238000	11372100
EL(IC area)	ENSBTAP00000018861	ENSBTAG00000027153	10390000	13416000	10289000	11365000
EL(IC area)	ENSBTAP00000022759	ENSBTAG00000017120	9476400	11277000	13112000	1.12885e+07
EL(IC area)	ENSBTAP00000002616	ENSBTAG00000002018	12959000	9578300	11259000	1.12654e+07
EL(IC area)	ENSBTAP00000004145	ENSBTAG00000003191	19276000	5445800	9041800	1.12545e+07
EL(IC area)	ENSBTAP00000044563	ENSBTAG00000033313	0	17217000	16176000	11131000
EL(IC area)	ENSBTAP00000025484	ENSBTAG00000019147	12166000	9044100	11933000	11047700
EL(IC area)	ENSBTAP00000001463	ENSBTAG00000001105	9175000	18116000	5476400	1.09225e+07
EL(IC area)	ENSBTAP00000003129	ENSBTAG00000002412	9406400	12891000	10457000	1.09181e+07
EL(IC area)	ENSBTAP00000029304	ENSBTAG00000021979	10621000	10479000	11439000	1.08463e+07
EL(IC area)	ENSBTAP00000028902	ENSBTAG00000021688	10154000	9321400	13034000	1.08365e+07
EL(IC area)	ENSBTAP00000004431	ENSBTAG00000003415	10843000	10997000	10595000	1.08117e+07
EL(IC area)	ENSBTAP00000004190	ENSBTAG00000003229	13399000	8239800	10638000	1.07589e+07
EL(IC area)	ENSBTAP00000020690	ENSBTAG00000015571	14045000	9660400	8381600	1.06957e+07
EL(IC area)	ENSBTAP00000000630	ENSBTAG00000000497	10252000	10589000	10955000	1.05987e+07
EL(IC area)	ENSBTAP00000020148	ENSBTAG00000015145	10661000	11485000	9420300	10522100
EL(IC area)	ENSBTAP00000042411	ENSBTAG00000031723	7234900	11842000	12228000	1.0435e+07
EL(IC area)	ENSBTAP00000019184	ENSBTAG00000014423	9268600	8888800	13049000	1.04021e+07
EL(IC area)	ENSBTAP00000002174	ENSBTAG00000007361	9029700	11407000	10616000	10350900
EL(IC area)	ENSBTAP00000035516	ENSBTAG00000000341	13372000	9054900	8596200	1.0341e+07
EL(IC area)	ENSBTAP00000047679	ENSBTAG00000024009	15064000	8319000	7592100	1.0325e+07
EL(IC area)	ENSBTAP00000019791	ENSBTAG00000014862	9228800	10339000	11065000	1.02109e+07
EL(IC area)	ENSBTAP00000045833	ENSBTAG00000034501	15644000	4499100	10454000	1.0199e+07
EL(IC area)	ENSBTAP00000038495	ENSBTAG00000027020	8872300	11284000	10039000	10065100
EL(IC area)	ENSBTAP00000010765	ENSBTAG00000008184	10319000	9205400	10540000	1.00215e+07
EL(IC area)	ENSBTAP00000011678	ENSBTAG00000010230	7938800	11516000	10260000	9.90493e+06
EL(IC area)	ENSBTAP00000025586	ENSBTAG00000019216	11427000	8094600	10151000	9.89087e+06
EL(IC area)	ENSBTAP00000013734	ENSBTAG00000012739	8308100	10157000	11191000	9.88537e+06
EL(IC area)	ENSBTAP00000050952	ENSBTAG00000032452	4317100	17150000	8128800	9865300
EL(IC area)	ENSBTAP00000024660	ENSBTAG00000018527	9353400	11352000	8588200	9.76453e+06
EL(IC area)	ENSBTAP00000013707	ENSBTAG00000010386	7582700	9886200	11418000	9.62897e+06
EL(IC area)	ENSBTAP00000016841	ENSBTAG00000012678	6875100	6360600	15642000	9625900
EL(IC area)	ENSBTAP00000025422	ENSBTAG00000019096	8838300	9164900	10798000	9600400
EL(IC area)	ENSBTAP00000048694	ENSBTAG00000021945	9239300	6601800	12898000	9579700
EL(IC area)	ENSBTAP00000010269	ENSBTAG00000007806	10631000	4019900	13996000	9.54897e+06
EL(IC area)	ENSBTAP00000008569	ENSBTAG00000006523	13571000	7737600	7283000	9.53053e+06
EL(IC area)	ENSBTAP00000020150	ENSBTAG00000015147	11230000	6452100	10823000	9501700
EL(IC area)	ENSBTAP00000006260	ENSBTAG00000004767	8726400	9969300	9754700	9.48347e+06
EL(IC area)	ENSBTAP00000015936	ENSBTAG00000020028	14131000	6296000	7948400	9.45847e+06
EL(IC area)	ENSBTAP00000039219	ENSBTAG00000007602	400100	24865000	3035300	9.43347e+06
EL(IC area)	ENSBTAP00000022411	ENSBTAG00000016846	9671500	16950000	1588200	9.40323e+06
EL(IC area)	ENSBTAP00000007921	ENSBTAG00000006027	9137300	8165900	10889000	9397400
EL(IC area)	ENSBTAP00000051209	ENSBTAG00000014648	8298000	9999300	9695400	9330900
EL(IC area)	ENSBTAP00000019699	ENSBTAG00000014804	10748000	9421400	7798000	9.32247e+06
EL(IC area)	ENSBTAP00000009365	ENSBTAG00000007113	11162000	11431000	5083200	9225400
EL(IC area)	ENSBTAP00000025305	ENSBTAG00000019012	8654200	9843200	9030300	9175900
EL(IC area)	ENSBTAP00000008424	ENSBTAG00000006422	9199000	10248000	7965400	9.13747e+06
EL(IC area)	ENSBTAP00000003261	ENSBTAG00000002510	7080000	11151000	8999100	9076700
EL(IC area)	ENSBTAP00000014526	ENSBTAG00000010935	25702000	543040	632190	8.95908e+06
EL(IC area)	ENSBTAP00000009923	ENSBTAG00000007540	8123500	9431000	9109500	8888000
EL(IC area)	ENSBTAP00000023778	ENSBTAG00000017889	11152000	7992600	7485600	8.87673e+06
EL(IC area)	ENSBTAP00000008508	ENSBTAG00000006495	7119800	10177000	9309900	8868900
EL(IC area)	ENSBTAP00000004436	ENSBTAG00000003418	8884500	9726700	7982000	8864400
EL(IC area)	ENSBTAP00000012328	ENSBTAG00000009362	2798500	10439000	13263000	8833500
EL(IC area)	ENSBTAP00000005627	ENSBTAG00000021372	8681700	9178200	8199800	8.68657e+06
EL(IC area)	ENSBTAP00000047729	ENSBTAG00000008683	8493300	9008200	8547600	8.68303e+06
EL(IC area)	ENSBTAP00000051066	ENSBTAG00000003882	2905900	16333000	6775700	8.67153e+06
EL(IC area)	ENSBTAP00000005597	ENSBTAG00000004274	7631600	9256000	9082700	8.65677e+06
EL(IC area)	ENSBTAP00000023246	ENSBTAG00000017475	7100600	8409800	10447000	8.65247e+06
EL(IC area)	ENSBTAP00000009176	ENSBTAG00000006982	8475500	9486900	7894900	8619100
EL(IC area)	ENSBTAP00000019499	ENSBTAG00000014643	10316000	6552500	8745600	8.53803e+06
EL(IC area)	ENSBTAP00000044161	ENSBTAG00000002688	8160500	9078500	8342200	8.52707e+06
EL(IC area)	ENSBTAP00000017416	ENSBTAG00000013099	12369000	0	13133000	8.50067e+06
EL(IC area)	ENSBTAP00000024376	ENSBTAG00000018320	9339800	10346000	5688800	8458200
EL(IC area)	ENSBTAP00000023094	ENSBTAG00000017368	14134000	4086900	7120100	8447000
EL(IC area)	ENSBTAP00000003415	ENSBTAG00000002633	5744700	9869600	9632100	8.41547e+06
EL(IC area)	ENSBTAP00000006866	ENSBTAG00000005211	6179600	11554000	7512400	8.41533e+06
EL(IC area)	ENSBTAP00000016570	ENSBTAG00000012490	8591900	7215900	9364900	8390900
EL(IC area)	ENSBTAP00000011658	ENSBTAG00000008853	7634900	9871600	7629700	8.37873e+06
EL(IC area)	ENSBTAP00000051168	ENSBTAG00000039035	7027900	6564800	11511000	8367900
EL(IC area)	ENSBTAP00000012170	ENSBTAG00000009233	7299900	9412000	7967300	8226400
EL(IC area)	ENSBTAP00000026409	ENSBTAG00000019821	7486900	8459400	8667900	8.20473e+06
EL(IC area)	ENSBTAP00000021267	ENSBTAG00000026283	8613700	10097000	5840400	8183700
EL(IC area)	ENSBTAP00000022514	ENSBTAG00000016929	10209000	5489200	8814100	8.17077e+06
EL(IC area)	ENSBTAP00000014162	ENSBTAG00000010701	8530200	5623100	10357000	8170100
EL(IC area)	ENSBTAP00000001668	ENSBTAG00000011396	9294400	8195500	7015400	8.16843e+06
EL(IC area)	ENSBTAP00000042488	ENSBTAG00000016472	7205500	8164500	9100700	8156900
EL(IC area)	ENSBTAP00000015358	ENSBTAG00000011559	6132000	7276200	10954000	8.12073e+06
EL(IC area)	ENSBTAP00000051651	ENSBTAG00000034373	6370600	8528800	9443900	8.11443e+06
EL(IC area)	ENSBTAP00000019643	ENSBTAG00000014764	5716200	8791900	9819300	8.10913e+06
EL(IC area)	ENSBTAP00000006911	ENSBTAG00000005250	10697000	10388000	3222800	8102600
EL(IC area)	ENSBTAP00000027662	ENSBTAG00000020757	9069600	7796600	7401000	8.08907e+06
EL(IC area)	ENSBTAP00000016512	ENSBTAG00000012442	12307000	6827800	5097100	8077300
EL(IC area)	ENSBTAP00000007345	ENSBTAG00000005597	8326200	10357000	5478100	8.05377e+06
EL(IC area)	ENSBTAP00000032384	ENSBTAG00000018854	9326700	8550700	6035900	7971100
EL(IC area)	ENSBTAP00000049524	ENSBTAG00000004333	7840100	8605900	7423900	7.95663e+06
EL(IC area)	ENSBTAP00000022258	ENSBTAG00000016740	8123300	9063600	6551800	7912900
EL(IC area)	ENSBTAP00000022180	ENSBTAG00000016680	7918700	9366100	6431900	7.90557e+06
EL(IC area)	ENSBTAP00000027346	ENSBTAG00000020525	11074000	7016600	5593300	7.89463e+06
EL(IC area)	ENSBTAP00000022789	ENSBTAG00000017147	6065800	8023900	9197700	7.76247e+06
EL(IC area)	ENSBTAP00000005600	ENSBTAG00000004279	5477200	8223600	9516700	7.73917e+06
EL(IC area)	ENSBTAP00000001667	ENSBTAG00000001265	6316100	5851400	10988000	7718500
EL(IC area)	ENSBTAP00000044443	ENSBTAG00000000948	10533000	9368800	3130200	7.67733e+06
EL(IC area)	ENSBTAP00000020020	ENSBTAG00000015038	9563100	7318400	6031100	7.63753e+06
EL(IC area)	ENSBTAP00000052296	ENSBTAG00000021767	7382300	7434000	8073800	7.63003e+06
EL(IC area)	ENSBTAP00000002080	ENSBTAG00000001589	3480600	10903000	8492900	7625500
EL(IC area)	ENSBTAP00000020299	ENSBTAG00000015260	5013900	10456000	7295700	7.58853e+06
EL(IC area)	ENSBTAP00000006760	ENSBTAG00000005127	7662600	6393800	8646800	7.56773e+06
EL(IC area)	ENSBTAP00000013862	ENSBTAG00000010492	8139100	11698000	2785200	7.54077e+06
EL(IC area)	ENSBTAP00000021516	ENSBTAG00000016165	9434300	8846100	4147600	7476000
EL(IC area)	ENSBTAP00000008744	ENSBTAG00000006656	6303200	4408000	11711000	7.47407e+06
EL(IC area)	ENSBTAP00000021327	ENSBTAG00000016023	5066500	11645000	5692600	7.46803e+06
EL(IC area)	ENSBTAP00000013292	ENSBTAG00000010082	3735500	10280000	8373000	7.46283e+06
EL(IC area)	ENSBTAP00000048586	ENSBTAG00000019160	9932500	6673100	5730900	7445500
EL(IC area)	ENSBTAP00000022761	ENSBTAG00000017125	9792300	7688500	4835600	7438800
EL(IC area)	ENSBTAP00000013636	ENSBTAG00000010322	7135500	7674900	7467200	7.42587e+06
EL(IC area)	ENSBTAP00000044248	ENSBTAG00000006835	5881300	7054500	9308700	7.41483e+06
EL(IC area)	ENSBTAP00000051130	ENSBTAG00000022635	7662600	8222700	6119900	7.33507e+06
EL(IC area)	ENSBTAP00000023702	ENSBTAG00000017825	8741200	8826400	4202800	7256800
EL(IC area)	ENSBTAP00000023908	ENSBTAG00000017967	8058800	6441000	7076000	7.19193e+06
EL(IC area)	ENSBTAP00000008734	ENSBTAG00000006646	8183300	6665100	6699900	7.18277e+06
EL(IC area)	ENSBTAP00000001988	ENSBTAG00000001517	8689700	7193500	5662200	7181800
EL(IC area)	ENSBTAP00000027850	ENSBTAG00000020905	6890600	7719000	6917600	7.17573e+06
EL(IC area)	ENSBTAP00000013650	ENSBTAG00000010336	8611300	7720300	5048100	7.12657e+06
EL(IC area)	ENSBTAP00000019803	ENSBTAG00000014872	5203500	6664400	9430900	7099600
EL(IC area)	ENSBTAP00000012911	ENSBTAG00000009789	6474200	6447100	7827600	6916300
EL(IC area)	ENSBTAP00000028520	ENSBTAG00000021395	5444800	8115900	7148000	6902900
EL(IC area)	ENSBTAP00000007758	ENSBTAG00000005904	6517200	5924000	8172300	6.87117e+06
EL(IC area)	ENSBTAP00000021507	ENSBTAG00000016156	8303900	5538200	6707800	6.84997e+06
EL(IC area)	ENSBTAP00000027991	ENSBTAG00000021018	8408500	6253200	5846700	6.83613e+06
EL(IC area)	ENSBTAP00000016549	ENSBTAG00000012471	6788400	8807800	4882500	6.82623e+06
EL(IC area)	ENSBTAP00000020825	ENSBTAG00000015683	9141400	5662300	5601500	6.80173e+06
EL(IC area)	ENSBTAP00000008487	ENSBTAG00000006474	6146100	6918000	7312200	6792100
EL(IC area)	ENSBTAP00000011795	ENSBTAG00000020116	6055900	12109000	2145200	6.77003e+06
EL(IC area)	ENSBTAP00000050006	ENSBTAG00000011704	8589900	5613500	6091400	6.76493e+06
EL(IC area)	ENSBTAP00000053565	ENSBTAG00000040076	7432500	4820900	7972000	6741800
EL(IC area)	ENSBTAP00000013559	ENSBTAG00000010265	4594900	5579300	10001000	6.72507e+06
EL(IC area)	ENSBTAP00000023221	ENSBTAG00000017468	6065400	8806900	5299700	6724000
EL(IC area)	ENSBTAP00000007454	ENSBTAG00000005674	10170000	1002800	8983000	6718600
EL(IC area)	ENSBTAP00000051794	ENSBTAG00000004397	5757500	6377500	7845700	6.66023e+06
EL(IC area)	ENSBTAP00000019767	ENSBTAG00000014843	5990300	7423500	6469100	6.62763e+06
EL(IC area)	ENSBTAP00000016204	ENSBTAG00000012210	6935700	5812400	7063600	6603900
EL(IC area)	ENSBTAP00000018110	ENSBTAG00000013624	2930500	11301000	5540700	6.59073e+06
EL(IC area)	ENSBTAP00000019100	ENSBTAG00000014366	6869800	6888800	5755400	6.50467e+06
EL(IC area)	ENSBTAP00000021268	ENSBTAG00000015989	2285200	7390300	9811500	6.49567e+06
EL(IC area)	ENSBTAP00000000902	ENSBTAG00000000679	5850400	4933800	8569200	6.45113e+06
EL(IC area)	ENSBTAP00000046706	ENSBTAG00000035379	8711200	5578200	5044900	6.44477e+06
EL(IC area)	ENSBTAP00000014699	ENSBTAG00000011070	8416500	5169100	5702300	6429300
EL(IC area)	ENSBTAP00000016963	ENSBTAG00000012761	8059700	5395000	5805200	6.41997e+06
EL(IC area)	ENSBTAP00000007922	ENSBTAG00000006029	5150600	6365300	7441400	6319100
EL(IC area)	ENSBTAP00000007982	ENSBTAG00000006075	6555900	5692300	6690700	6.31297e+06
EL(IC area)	ENSBTAP00000048973	ENSBTAG00000008022	9490600	4583300	4797300	6290400
EL(IC area)	ENSBTAP00000007823	ENSBTAG00000005960	5167100	6983100	6718700	6.28963e+06
EL(IC area)	ENSBTAP00000008616	ENSBTAG00000006556	5567800	6424900	6845000	6.27923e+06
EL(IC area)	ENSBTAP00000029147	ENSBTAG00000021864	7008000	5552400	6179200	6.24653e+06
EL(IC area)	ENSBTAP00000005324	ENSBTAG00000004072	6038500	5741000	6856200	6211900
EL(IC area)	ENSBTAP00000024600	ENSBTAG00000018483	3752700	7964800	6862000	6.19317e+06
EL(IC area)	ENSBTAP00000017442	ENSBTAG00000013123	6004100	6479900	6088500	6.19083e+06
EL(IC area)	ENSBTAP00000028053	ENSBTAG00000021067	5743400	6338000	6489700	6.19037e+06
EL(IC area)	ENSBTAP00000001802	ENSBTAG00000001368	3054200	8135900	7344100	6.17807e+06
EL(IC area)	ENSBTAP00000004335	ENSBTAG00000003338	5051400	4125000	9102400	6.09293e+06
EL(IC area)	ENSBTAP00000014649	ENSBTAG00000011027	6207500	6486900	5577400	6090600
EL(IC area)	ENSBTAP00000015199	ENSBTAG00000011435	6548100	5667000	6045200	6.08677e+06
EL(IC area)	ENSBTAP00000020719	ENSBTAG00000015598	5460300	7591600	5132800	6.06157e+06
EL(IC area)	ENSBTAP00000026372	ENSBTAG00000019794	4818600	6808500	6533200	6.05343e+06
EL(IC area)	ENSBTAP00000028093	ENSBTAG00000021093	9841500	4050000	4243900	6.04513e+06
EL(IC area)	ENSBTAP00000040998	ENSBTAG00000019011	7043800	5213700	5690400	5.98263e+06
EL(IC area)	ENSBTAP00000014053	ENSBTAG00000010624	6351700	6981600	4613900	5982400
EL(IC area)	ENSBTAP00000053521	ENSBTAG00000003667	5880800	5926000	5924700	5910500
EL(IC area)	ENSBTAP00000004034	ENSBTAG00000003100	2590400	6877600	8226400	5.89813e+06
EL(IC area)	ENSBTAP00000000568	ENSBTAG00000023730	5475400	4810700	7090000	5.79203e+06
EL(IC area)	ENSBTAP00000013451	ENSBTAG00000010193	6646500	6542500	4179200	5789400
EL(IC area)	ENSBTAP00000021638	ENSBTAG00000016267	5488100	7576600	4136600	5.73377e+06
EL(IC area)	ENSBTAP00000024553	ENSBTAG00000018449	6136900	5074200	5988800	5733300
EL(IC area)	ENSBTAP00000017911	ENSBTAG00000032915	7635900	4946000	4554300	5.71207e+06
EL(IC area)	ENSBTAP00000008502	ENSBTAG00000006487	2845200	9071400	5185700	5.70077e+06
EL(IC area)	ENSBTAP00000028551	ENSBTAG00000021416	4790600	7089000	5144900	5.67483e+06
EL(IC area)	ENSBTAP00000004231	ENSBTAG00000003265	7246400	4687300	4883800	5.60583e+06
EL(IC area)	ENSBTAP00000052710	ENSBTAG00000031941	4563400	5739000	6505600	5.60267e+06
EL(IC area)	ENSBTAP00000048950	ENSBTAG00000009470	5576500	6928800	4258000	5.58777e+06
EL(IC area)	ENSBTAP00000021451	ENSBTAG00000019386	6720600	0	9978300	5566300
EL(IC area)	ENSBTAP00000028282	ENSBTAG00000021227	5817400	4667300	6174700	5.55313e+06
EL(IC area)	ENSBTAP00000010787	ENSBTAG00000008202	12805000	2759000	1033300	5.53243e+06
EL(IC area)	ENSBTAP00000041323	ENSBTAG00000002411	3859500	7653900	4950100	5.48783e+06
EL(IC area)	ENSBTAP00000021397	ENSBTAG00000016079	7100500	5108300	4193100	5467300
EL(IC area)	ENSBTAP00000017563	ENSBTAG00000013191	6850200	4185600	5349800	5.46187e+06
EL(IC area)	ENSBTAP00000018505	ENSBTAG00000013930	2844000	4613300	8896100	5.45113e+06
EL(IC area)	ENSBTAP00000000893	ENSBTAG00000000677	7235800	5792100	3264300	5.43073e+06
EL(IC area)	ENSBTAP00000013310	ENSBTAG00000010083	7466200	2983900	5816400	5.42217e+06
EL(IC area)	ENSBTAP00000017588	ENSBTAG00000013212	5430500	4900200	5929800	5.42017e+06
EL(IC area)	ENSBTAP00000050234	ENSBTAG00000006305	4223300	6204900	5709500	5.37923e+06
EL(IC area)	ENSBTAP00000027808	ENSBTAG00000020873	5903800	5828000	4341400	5.35773e+06
EL(IC area)	ENSBTAP00000001374	ENSBTAG00000001036	4567500	4660300	6816000	5.34793e+06
EL(IC area)	ENSBTAP00000004878	ENSBTAG00000003747	7369700	4225300	4395700	5.33023e+06
EL(IC area)	ENSBTAP00000023622	ENSBTAG00000031788	8714600	6509000	733030	5.31888e+06
EL(IC area)	ENSBTAP00000014154	ENSBTAG00000010692	6542500	6051700	3340500	5.31157e+06
EL(IC area)	ENSBTAP00000042244	ENSBTAG00000009048	4453400	5992200	5437200	5.29427e+06
EL(IC area)	ENSBTAP00000022970	ENSBTAG00000017279	4549300	5999600	5299000	5.28263e+06
EL(IC area)	ENSBTAP00000004188	ENSBTAG00000003228	4156200	5997700	5675600	5276500
EL(IC area)	ENSBTAP00000026323	ENSBTAG00000019754	3072500	4877300	7873400	5274400
EL(IC area)	ENSBTAP00000046882	ENSBTAG00000020218	5378100	4856200	5580700	5.27167e+06
EL(IC area)	ENSBTAP00000020501	ENSBTAG00000015426	2913500	6267200	6632800	5.27117e+06
EL(IC area)	ENSBTAP00000028152	ENSBTAG00000021128	7517600	5499400	2766400	5.26113e+06
EL(IC area)	ENSBTAP00000019848	ENSBTAG00000014906	14792000	0	903910	5231970
EL(IC area)	ENSBTAP00000023671	ENSBTAG00000017803	4304800	6082900	5296200	5.22797e+06
EL(IC area)	ENSBTAP00000015875	ENSBTAG00000011963	4492600	5749000	5409300	5.21697e+06
EL(IC area)	ENSBTAP00000010469	ENSBTAG00000007964	4238100	5584100	5827200	5.21647e+06
EL(IC area)	ENSBTAP00000028746	ENSBTAG00000021576	2556700	5722400	7345700	5.20827e+06
EL(IC area)	ENSBTAP00000027964	ENSBTAG00000020998	4612500	4846600	6098100	5.18573e+06
EL(IC area)	ENSBTAP00000011305	ENSBTAG00000008570	6561000	3018600	5792800	5.12413e+06
EL(IC area)	ENSBTAP00000018886	ENSBTAG00000014205	5240300	6198200	3913100	5117200
EL(IC area)	ENSBTAP00000008410	ENSBTAG00000006414	5249900	5424000	4512000	5.06197e+06
EL(IC area)	ENSBTAP00000024155	ENSBTAG00000038604	5578900	6903700	2661600	5.04807e+06
EL(IC area)	ENSBTAP00000011314	ENSBTAG00000008579	4170300	5608200	5166400	4.98163e+06
EL(IC area)	ENSBTAP00000001379	ENSBTAG00000001038	4695700	5459700	4774000	4.97647e+06
EL(IC area)	ENSBTAP00000011403	ENSBTAG00000008648	3942900	5393200	5590400	4975500
EL(IC area)	ENSBTAP00000016440	ENSBTAG00000012393	6609500	4489700	3764300	4954500
EL(IC area)	ENSBTAP00000014194	ENSBTAG00000010721	5455600	2811000	6568400	4945000
EL(IC area)	ENSBTAP00000006757	ENSBTAG00000005122	7064400	6737600	1028800	4943600
EL(IC area)	ENSBTAP00000011803	ENSBTAG00000008967	12495000	884130	1448700	4942610
EL(IC area)	ENSBTAP00000021917	ENSBTAG00000016486	3769300	4621400	6408700	4.93313e+06
EL(IC area)	ENSBTAP00000026407	ENSBTAG00000019822	6220800	5612000	2915500	4916100
EL(IC area)	ENSBTAP00000040759	ENSBTAG00000008881	5421300	4997500	4254600	4.89113e+06
EL(IC area)	ENSBTAP00000035859	ENSBTAG00000006357	5252500	6025400	3356900	4.87827e+06
EL(IC area)	ENSBTAP00000052821	ENSBTAG00000034656	5753200	4492100	4388400	4877900
EL(IC area)	ENSBTAP00000017122	ENSBTAG00000012885	5006400	5365400	4260600	4.87747e+06
EL(IC area)	ENSBTAP00000040330	ENSBTAG00000006085	4356500	5061700	5125000	4.84773e+06
EL(IC area)	ENSBTAP00000005603	ENSBTAG00000004278	4538100	5130900	4845200	4.83807e+06
EL(IC area)	ENSBTAP00000013024	ENSBTAG00000009876	3418200	6992300	4015400	4.80863e+06
EL(IC area)	ENSBTAP00000026053	ENSBTAG00000019552	4903200	4455300	4967200	4.77523e+06
EL(IC area)	ENSBTAP00000001383	ENSBTAG00000001041	4103800	5199400	4946100	4.74977e+06
EL(IC area)	ENSBTAP00000028637	ENSBTAG00000021483	3375200	7098700	3726300	4733400
EL(IC area)	ENSBTAP00000020886	ENSBTAG00000015732	3883300	5400700	4901700	4.72857e+06
EL(IC area)	ENSBTAP00000000814	ENSBTAG00000000622	5678800	4397000	4109400	4728400
EL(IC area)	ENSBTAP00000003664	ENSBTAG00000002830	4815800	4870900	4420100	4.70227e+06
EL(IC area)	ENSBTAP00000047025	ENSBTAG00000037808	2778100	6684300	4394800	4.61907e+06
EL(IC area)	ENSBTAP00000041451	ENSBTAG00000001700	4394500	3237100	6212900	4.61483e+06
EL(IC area)	ENSBTAP00000017097	ENSBTAG00000012865	3696900	5742400	4380100	4.60647e+06
EL(IC area)	ENSBTAP00000011484	ENSBTAG00000008716	5378700	5943800	2403100	4575200
EL(IC area)	ENSBTAP00000009871	ENSBTAG00000007502	2430100	4551400	6697600	4559700
EL(IC area)	ENSBTAP00000001692	ENSBTAG00000001283	783010	8397100	4462300	4547470
EL(IC area)	ENSBTAP00000007194	ENSBTAG00000005469	3376800	3359800	6883800	4.54013e+06
EL(IC area)	ENSBTAP00000015375	ENSBTAG00000011573	3234500	8633400	1749600	4.53917e+06
EL(IC area)	ENSBTAP00000051659	ENSBTAG00000004242	4907300	3334100	5371700	4537700
EL(IC area)	ENSBTAP00000009138	ENSBTAG00000006955	5002700	5548000	3028700	4.52647e+06
EL(IC area)	ENSBTAP00000001309	ENSBTAG00000000990	4741100	3290000	5541000	4.52403e+06
EL(IC area)	ENSBTAP00000040769	ENSBTAG00000019180	3731600	4328000	5429100	4.49623e+06
EL(IC area)	ENSBTAP00000047838	ENSBTAG00000038866	11324000	1468600	599170	4.46392e+06
EL(IC area)	ENSBTAP00000000950	ENSBTAG00000000711	5430900	4005000	3937700	4.45787e+06
EL(IC area)	ENSBTAP00000028494	ENSBTAG00000021374	3030500	5544700	4789900	4.45503e+06
EL(IC area)	ENSBTAP00000034473	ENSBTAG00000016525	2296700	4619300	6436900	4.45097e+06
EL(IC area)	ENSBTAP00000003340	ENSBTAG00000002579	5097400	3287700	4934800	4.43997e+06
EL(IC area)	ENSBTAP00000016482	ENSBTAG00000012419	2770800	2368100	8168600	4.43583e+06
EL(IC area)	ENSBTAP00000017261	ENSBTAG00000012981	2729900	4999400	5489200	4.40617e+06
EL(IC area)	ENSBTAP00000013402	ENSBTAG00000010156	5684400	635290	6872500	4.3974e+06
EL(IC area)	ENSBTAP00000045734	ENSBTAG00000019854	755210	471620	11910000	4.37894e+06
EL(IC area)	ENSBTAP00000006139	ENSBTAG00000004679	4131400	5356700	3511800	4333300
EL(IC area)	ENSBTAP00000024122	ENSBTAG00000018123	3182400	4075900	5703100	4.32047e+06
EL(IC area)	ENSBTAP00000014925	ENSBTAG00000011239	5553100	3446500	3954400	4318000
EL(IC area)	ENSBTAP00000037841	ENSBTAG00000013235	3584800	5121300	4132100	4279400
EL(IC area)	ENSBTAP00000042574	ENSBTAG00000031846	0	7907700	4852400	4.25337e+06
EL(IC area)	ENSBTAP00000021199	ENSBTAG00000015942	6146000	2441500	4114300	4.23393e+06
EL(IC area)	ENSBTAP00000029301	ENSBTAG00000021976	4232900	3970800	4481600	4.22843e+06
EL(IC area)	ENSBTAP00000016884	ENSBTAG00000012703	5979500	4810000	1818300	4202600
EL(IC area)	ENSBTAP00000019401	ENSBTAG00000030506	3766000	5732400	3024700	4.17437e+06
EL(IC area)	ENSBTAP00000000731	ENSBTAG00000000555	4204900	3714500	4544300	4.15457e+06
EL(IC area)	ENSBTAP00000021386	ENSBTAG00000016069	3799200	4619300	3990100	4136200
EL(IC area)	ENSBTAP00000025662	ENSBTAG00000019274	4921800	2548700	4904600	4.12503e+06
EL(IC area)	ENSBTAP00000039621	ENSBTAG00000014463	3531300	3972900	4865800	4.12333e+06
EL(IC area)	ENSBTAP00000018554	ENSBTAG00000013960	5098700	3123100	4131600	4117800
EL(IC area)	ENSBTAP00000030128	ENSBTAG00000033424	3032000	4531300	4765400	4.10957e+06
EL(IC area)	ENSBTAP00000020790	ENSBTAG00000015654	3934100	4197300	4165600	4099000
EL(IC area)	ENSBTAP00000007068	ENSBTAG00000005373	981740	2979400	8327900	4.09635e+06
EL(IC area)	ENSBTAP00000048807	ENSBTAG00000012890	3053200	4558300	4609400	4.07363e+06
EL(IC area)	ENSBTAP00000050170	ENSBTAG00000039161	3988900	3916800	4248900	4.05153e+06
EL(IC area)	ENSBTAP00000021587	ENSBTAG00000016224	7103800	4699200	253960	4.01899e+06
EL(IC area)	ENSBTAP00000019039	ENSBTAG00000014316	3315600	4830800	3904700	4.01703e+06
EL(IC area)	ENSBTAP00000001113	ENSBTAG00000000837	5239700	3763900	3038700	4014100
EL(IC area)	ENSBTAP00000039591	ENSBTAG00000017831	2906100	6006400	3109100	4007200
EL(IC area)	ENSBTAP00000015354	ENSBTAG00000011553	3571700	4498600	3951100	4.00713e+06
EL(IC area)	ENSBTAP00000026534	ENSBTAG00000019915	6071400	2381100	3564500	4.00567e+06
EL(IC area)	ENSBTAP00000053578	ENSBTAG00000039374	3882500	4266400	3855000	4001300
EL(IC area)	ENSBTAP00000013123	ENSBTAG00000009949	3655600	4233300	4088500	3.99247e+06
EL(IC area)	ENSBTAP00000009363	ENSBTAG00000007115	4123100	4505200	3331900	3.98673e+06
EL(IC area)	ENSBTAP00000027944	ENSBTAG00000020983	3794000	4129900	3987100	3.97033e+06
EL(IC area)	ENSBTAP00000013467	ENSBTAG00000010207	4283500	3026200	4569800	3.95983e+06
EL(IC area)	ENSBTAP00000042843	ENSBTAG00000010153	2736100	4419500	4706700	3954100
EL(IC area)	ENSBTAP00000002491	ENSBTAG00000003949	3796500	4153400	3894300	3.94807e+06
EL(IC area)	ENSBTAP00000017556	ENSBTAG00000010830	3260300	3610700	4915500	3.92883e+06
EL(IC area)	ENSBTAP00000033579	ENSBTAG00000012237	3239000	4459900	4074800	3.92457e+06
EL(IC area)	ENSBTAP00000048569	ENSBTAG00000014628	2703800	4907800	4071100	3.89423e+06
EL(IC area)	ENSBTAP00000000721	ENSBTAG00000000550	11663000	0	0	3.88767e+06
EL(IC area)	ENSBTAP00000027115	ENSBTAG00000020345	4867000	3450900	3336200	3884700
EL(IC area)	ENSBTAP00000008022	ENSBTAG00000006104	5014600	2155500	4467700	3.87927e+06
EL(IC area)	ENSBTAP00000041681	ENSBTAG00000015780	4470600	4079200	3085800	3.87853e+06
EL(IC area)	ENSBTAP00000008678	ENSBTAG00000006616	3375600	4902100	3235800	3.83783e+06
EL(IC area)	ENSBTAP00000014850	ENSBTAG00000011182	3481500	4010900	3903500	3.79863e+06
EL(IC area)	ENSBTAP00000033696	ENSBTAG00000001908	6115400	868010	4384800	3.7894e+06
EL(IC area)	ENSBTAP00000023612	ENSBTAG00000017755	2887700	6466100	1960300	3.77137e+06
EL(IC area)	ENSBTAP00000039205	ENSBTAG00000003422	1013200	4709300	5545700	3.75607e+06
EL(IC area)	ENSBTAP00000020296	ENSBTAG00000015254	5216000	3035900	2956600	3.73617e+06
EL(IC area)	ENSBTAP00000047104	ENSBTAG00000035907	3854700	5203800	2121800	3.72677e+06
EL(IC area)	ENSBTAP00000036007	ENSBTAG00000011104	4898900	1636300	4556900	3.69737e+06
EL(IC area)	ENSBTAP00000040793	ENSBTAG00000030587	9787500	1266900	0	3684800
EL(IC area)	ENSBTAP00000042892	ENSBTAG00000003547	2731300	3382900	4908600	3.67427e+06
EL(IC area)	ENSBTAP00000011751	ENSBTAG00000008926	4124800	2994100	3880900	3666600
EL(IC area)	ENSBTAP00000013376	ENSBTAG00000010135	1447400	4890000	4659100	3665500
EL(IC area)	ENSBTAP00000000096	ENSBTAG00000000087	2716800	4474100	3795800	3.66223e+06
EL(IC area)	ENSBTAP00000017905	ENSBTAG00000013461	2866200	4784600	3270300	3.64037e+06
EL(IC area)	ENSBTAP00000047327	ENSBTAG00000020498	3227800	5667300	2014700	3636600
EL(IC area)	ENSBTAP00000003716	ENSBTAG00000002863	3303900	5110100	2356600	3590200
EL(IC area)	ENSBTAP00000017392	ENSBTAG00000013081	2495000	4021400	4243100	3586500
EL(IC area)	ENSBTAP00000028556	ENSBTAG00000021421	4183800	3229200	3274400	3.56247e+06
EL(IC area)	ENSBTAP00000020228	ENSBTAG00000015202	1644200	3920400	5066100	3.54357e+06
EL(IC area)	ENSBTAP00000049292	ENSBTAG00000004161	419080	3096200	7108200	3541160
EL(IC area)	ENSBTAP00000000159	ENSBTAG00000000140	5825100	2618200	2173300	3.53887e+06
EL(IC area)	ENSBTAP00000014853	ENSBTAG00000011184	3404300	4050300	3141200	3.53193e+06
EL(IC area)	ENSBTAP00000009064	ENSBTAG00000006898	3336700	3666600	3582900	3.52873e+06
EL(IC area)	ENSBTAP00000026356	ENSBTAG00000019780	4243600	3737600	2519600	3.50027e+06
EL(IC area)	ENSBTAP00000003239	ENSBTAG00000002493	3348000	4258700	2798000	3.46823e+06
EL(IC area)	ENSBTAP00000008799	ENSBTAG00000006690	3802800	4001000	2540900	3.44823e+06
EL(IC area)	ENSBTAP00000001830	ENSBTAG00000001394	1651000	2131300	6554700	3.44567e+06
EL(IC area)	ENSBTAP00000028958	ENSBTAG00000021724	3283200	3739400	3296500	3439700
EL(IC area)	ENSBTAP00000015606	ENSBTAG00000011752	2069700	2901100	5194400	3388400
EL(IC area)	ENSBTAP00000052914	ENSBTAG00000015980	1909300	3330500	4920100	3.38663e+06
EL(IC area)	ENSBTAP00000025026	ENSBTAG00000018801	4259600	1572600	4327000	3386400
EL(IC area)	ENSBTAP00000030612	ENSBTAG00000014474	3393900	3460000	3297700	3.38387e+06
EL(IC area)	ENSBTAP00000044213	ENSBTAG00000033080	2354500	4572800	3205100	3.37747e+06
EL(IC area)	ENSBTAP00000012972	ENSBTAG00000009842	5694300	1868200	2555200	3.37257e+06
EL(IC area)	ENSBTAP00000020880	ENSBTAG00000015731	2315100	5105800	2641400	3354100
EL(IC area)	ENSBTAP00000028486	ENSBTAG00000021367	2157200	3704500	4190100	3350600
EL(IC area)	ENSBTAP00000018091	ENSBTAG00000013606	3560900	3164800	3309000	3344900
EL(IC area)	ENSBTAP00000046293	ENSBTAG00000007399	5120500	3043500	1812200	3325400
EL(IC area)	ENSBTAP00000001838	ENSBTAG00000001398	1870100	4231800	3872500	3324800
EL(IC area)	ENSBTAP00000020818	ENSBTAG00000015677	2692800	3615600	3605500	3.30463e+06
EL(IC area)	ENSBTAP00000005134	ENSBTAG00000003934	3384500	4511700	1977800	3.29133e+06
EL(IC area)	ENSBTAP00000003206	ENSBTAG00000002475	3619700	2495500	3752800	3.28933e+06
EL(IC area)	ENSBTAP00000007616	ENSBTAG00000005793	3939300	3016000	2903300	3286200
EL(IC area)	ENSBTAP00000010644	ENSBTAG00000008091	2216000	4302900	3337600	3285500
EL(IC area)	ENSBTAP00000012930	ENSBTAG00000009804	2598900	3550500	3681600	3277000
EL(IC area)	ENSBTAP00000028853	ENSBTAG00000021651	4127600	4102700	1599600	3.27663e+06
EL(IC area)	ENSBTAP00000027250	ENSBTAG00000020449	4353300	2099100	3317500	3.25663e+06
EL(IC area)	ENSBTAP00000002240	ENSBTAG00000001708	3616100	2892300	3183600	3.23067e+06
EL(IC area)	ENSBTAP00000009346	ENSBTAG00000007106	4389500	2732300	2468600	3196800
EL(IC area)	ENSBTAP00000003431	ENSBTAG00000002648	2371400	3781800	3418800	3.19067e+06
EL(IC area)	ENSBTAP00000043475	ENSBTAG00000003330	2850400	3241400	3472500	3188100
EL(IC area)	ENSBTAP00000022237	ENSBTAG00000016730	3417300	3304200	2801600	3.17437e+06
EL(IC area)	ENSBTAP00000027852	ENSBTAG00000020908	4786200	1281100	3436800	3.16803e+06
EL(IC area)	ENSBTAP00000011505	ENSBTAG00000008731	2804800	3117300	3366000	3.09603e+06
EL(IC area)	ENSBTAP00000010351	ENSBTAG00000007867	3629000	3788800	1842100	3.08663e+06
EL(IC area)	ENSBTAP00000002948	ENSBTAG00000002282	6031500	2375900	845500	3084300
EL(IC area)	ENSBTAP00000008177	ENSBTAG00000006227	1174200	2434300	5582500	3.06367e+06
EL(IC area)	ENSBTAP00000007398	ENSBTAG00000005627	2856900	2371800	3925600	3.05143e+06
EL(IC area)	ENSBTAP00000044295	ENSBTAG00000016088	3088700	3252000	2765200	3035300
EL(IC area)	ENSBTAP00000009684	ENSBTAG00000007363	2479700	2802500	3821200	3.03447e+06
EL(IC area)	ENSBTAP00000004280	ENSBTAG00000003307	2608600	2979300	3491500	3.02647e+06
EL(IC area)	ENSBTAP00000013464	ENSBTAG00000010204	2221900	4109700	2737200	3.02293e+06
EL(IC area)	ENSBTAP00000022422	ENSBTAG00000016858	1842700	3649900	3572700	3.02177e+06
EL(IC area)	ENSBTAP00000009864	ENSBTAG00000007499	4616100	3080400	1319900	3.00547e+06
EL(IC area)	ENSBTAP00000018469	ENSBTAG00000013907	1765500	4458200	2781000	3.00157e+06
EL(IC area)	ENSBTAP00000051774	ENSBTAG00000038186	3925100	3181900	1881100	2.99603e+06
EL(IC area)	ENSBTAP00000007642	ENSBTAG00000005814	3182400	2515200	3259300	2.98563e+06
EL(IC area)	ENSBTAP00000010108	ENSBTAG00000007685	2850900	3159600	2933300	2.98127e+06
EL(IC area)	ENSBTAP00000005143	ENSBTAG00000003937	2665600	3519200	2752900	2.97923e+06
EL(IC area)	ENSBTAP00000009844	ENSBTAG00000007484	2911800	2609800	3411100	2.97757e+06
EL(IC area)	ENSBTAP00000004984	ENSBTAG00000003830	3624300	2547300	2742200	2.97127e+06
EL(IC area)	ENSBTAP00000003501	ENSBTAG00000002703	4164100	1731800	2986900	2.96093e+06
EL(IC area)	ENSBTAP00000053699	ENSBTAG00000013078	1768400	2702400	4363500	2.94477e+06
EL(IC area)	ENSBTAP00000024424	ENSBTAG00000036174	2754700	3361300	2698300	2938100
EL(IC area)	ENSBTAP00000018947	ENSBTAG00000014261	2830300	3093400	2884000	2935900
EL(IC area)	ENSBTAP00000009477	ENSBTAG00000007203	2012500	3795300	2970600	2.92613e+06
EL(IC area)	ENSBTAP00000005656	ENSBTAG00000004315	3308300	1575600	3828700	2904200
EL(IC area)	ENSBTAP00000010141	ENSBTAG00000007712	3640700	2075000	2726400	2.81403e+06
EL(IC area)	ENSBTAP00000026366	ENSBTAG00000019787	3696200	2365000	2369300	2.81017e+06
EL(IC area)	ENSBTAP00000033377	ENSBTAG00000003697	3114200	2408100	2868100	2796800
EL(IC area)	ENSBTAP00000041837	ENSBTAG00000016524	2741600	3211500	2430300	2.79447e+06
EL(IC area)	ENSBTAP00000008473	ENSBTAG00000006463	3407600	1267500	3678200	2.78443e+06
EL(IC area)	ENSBTAP00000044536	ENSBTAG00000012044	772120	5258900	2321600	2.78421e+06
EL(IC area)	ENSBTAP00000021838	ENSBTAG00000016420	1892800	3555700	2898900	2.78247e+06
EL(IC area)	ENSBTAP00000007150	ENSBTAG00000005432	2091000	1623800	4630300	2781700
EL(IC area)	ENSBTAP00000044243	ENSBTAG00000014068	2460800	3028400	2846200	2.77847e+06
EL(IC area)	ENSBTAP00000041575	ENSBTAG00000031134	2258200	3161800	2915400	2.77847e+06
EL(IC area)	ENSBTAP00000004831	ENSBTAG00000003708	3073300	2322700	2925700	2773900
EL(IC area)	ENSBTAP00000002650	ENSBTAG00000002045	3188300	2567100	2528800	2761400
EL(IC area)	ENSBTAP00000004477	ENSBTAG00000007480	3974400	2224200	2073900	2757500
EL(IC area)	ENSBTAP00000047621	ENSBTAG00000010957	2555900	2637000	3073800	2.75557e+06
EL(IC area)	ENSBTAP00000012704	ENSBTAG00000009641	2098000	1505900	4575000	2726300
EL(IC area)	ENSBTAP00000003333	ENSBTAG00000002573	2040300	2543600	3591300	2.72507e+06
EL(IC area)	ENSBTAP00000006069	ENSBTAG00000004625	1961300	2528300	3625500	2.70503e+06
EL(IC area)	ENSBTAP00000045451	ENSBTAG00000004109	2814500	2449600	2786900	2.68367e+06
EL(IC area)	ENSBTAP00000020202	ENSBTAG00000015182	1860600	2609700	3566200	2.67883e+06
EL(IC area)	ENSBTAP00000007163	ENSBTAG00000005444	3038700	2281200	2680700	2.66687e+06
EL(IC area)	ENSBTAP00000017211	ENSBTAG00000012957	3465300	2252600	2272400	2.66343e+06
EL(IC area)	ENSBTAP00000031879	ENSBTAG00000011613	3384500	2105800	2493200	2.66117e+06
EL(IC area)	ENSBTAP00000010949	ENSBTAG00000008314	1627000	3176700	3122600	2642100
EL(IC area)	ENSBTAP00000016111	ENSBTAG00000012146	2752100	2504100	2595700	2617300
EL(IC area)	ENSBTAP00000038059	ENSBTAG00000031500	2344000	2483100	2942000	2589700
EL(IC area)	ENSBTAP00000008621	ENSBTAG00000006564	3428200	2009700	2302800	2.58023e+06
EL(IC area)	ENSBTAP00000043577	ENSBTAG00000011488	3198600	3004000	1486900	2.56317e+06
EL(IC area)	ENSBTAP00000017187	ENSBTAG00000012936	913700	3168200	3549200	2543700
EL(IC area)	ENSBTAP00000040892	ENSBTAG00000030648	3639600	1551500	2388500	2.52653e+06
EL(IC area)	ENSBTAP00000007635	ENSBTAG00000005808	3276900	1928400	2313200	2.50617e+06
EL(IC area)	ENSBTAP00000020452	ENSBTAG00000015388	53144	5000600	2438400	2.49738e+06
EL(IC area)	ENSBTAP00000004890	ENSBTAG00000003757	2365900	2377800	2705700	2.48313e+06
EL(IC area)	ENSBTAP00000044468	ENSBTAG00000012380	1491800	3287100	2661400	2480100
EL(IC area)	ENSBTAP00000045060	ENSBTAG00000033731	1875800	2833400	2695000	2.46807e+06
EL(IC area)	ENSBTAP00000007436	ENSBTAG00000005660	2450600	2696700	2247200	2.46483e+06
EL(IC area)	ENSBTAP00000042386	ENSBTAG00000017710	3815800	973790	2571900	2453830
EL(IC area)	ENSBTAP00000014390	ENSBTAG00000010843	1703300	2884300	2762700	2450100
EL(IC area)	ENSBTAP00000028048	ENSBTAG00000021061	2391800	2373900	2581800	2.44917e+06
EL(IC area)	ENSBTAP00000016040	ENSBTAG00000012088	5081500	1395700	836750	2.43798e+06
EL(IC area)	ENSBTAP00000015769	ENSBTAG00000011885	1962200	2774200	2569400	2.43527e+06
EL(IC area)	ENSBTAP00000019596	ENSBTAG00000014724	5082000	1052000	1144700	2.42623e+06
EL(IC area)	ENSBTAP00000020644	ENSBTAG00000015536	2590800	2852800	1823300	2422300
EL(IC area)	ENSBTAP00000040872	ENSBTAG00000030629	2069800	2616900	2524900	2.40387e+06
EL(IC area)	ENSBTAP00000016581	ENSBTAG00000012497	3266900	1788900	2119100	2.39163e+06
EL(IC area)	ENSBTAP00000048883	ENSBTAG00000007979	2811300	1837000	2486800	2.37837e+06
EL(IC area)	ENSBTAP00000048482	ENSBTAG00000015991	1142800	3540300	2449300	2.37747e+06
EL(IC area)	ENSBTAP00000002642	ENSBTAG00000002038	405980	3644700	3046700	2.36579e+06
EL(IC area)	ENSBTAP00000050620	ENSBTAG00000012181	2232500	2299500	2560100	2.36403e+06
EL(IC area)	ENSBTAP00000009160	ENSBTAG00000006970	2568500	1516600	2957900	2.34767e+06
EL(IC area)	ENSBTAP00000015804	ENSBTAG00000011913	583940	3760800	2692500	2.34575e+06
EL(IC area)	ENSBTAP00000010982	ENSBTAG00000008340	4699900	2037300	284680	2.34063e+06
EL(IC area)	ENSBTAP00000040176	ENSBTAG00000001915	2181000	2631700	2191700	2334800
EL(IC area)	ENSBTAP00000039004	ENSBTAG00000027337	95346	6807000	44224	2.31552e+06
EL(IC area)	ENSBTAP00000017332	ENSBTAG00000013038	2778000	1718300	2445200	2.31383e+06
EL(IC area)	ENSBTAP00000023441	ENSBTAG00000017626	185350	142910	6586400	2.30489e+06
EL(IC area)	ENSBTAP00000024695	ENSBTAG00000018556	1084900	2685400	3119100	2.29647e+06
EL(IC area)	ENSBTAP00000050082	ENSBTAG00000003279	1910300	1639300	3279000	2276200
EL(IC area)	ENSBTAP00000043570	ENSBTAG00000017759	3390200	897080	2508900	2.26539e+06
EL(IC area)	ENSBTAP00000024514	ENSBTAG00000018423	720820	1584800	4481800	2.26247e+06
EL(IC area)	ENSBTAP00000014801	ENSBTAG00000011145	2607500	2512800	1628700	2.24967e+06
EL(IC area)	ENSBTAP00000052827	ENSBTAG00000008445	1851600	2705300	2182000	2246300
EL(IC area)	ENSBTAP00000001893	ENSBTAG00000001444	1249500	3227700	2215000	2.23073e+06
EL(IC area)	ENSBTAP00000004132	ENSBTAG00000003178	0	6249400	393910	2.21444e+06
EL(IC area)	ENSBTAP00000043732	ENSBTAG00000011480	1023000	2611300	2929300	2.18787e+06
EL(IC area)	ENSBTAP00000053151	ENSBTAG00000043556	1347800	2248700	2962100	2186200
EL(IC area)	ENSBTAP00000047917	ENSBTAG00000002026	2336800	2158500	2056600	2.18397e+06
EL(IC area)	ENSBTAP00000012586	ENSBTAG00000009568	2258200	2551900	1736900	2.18233e+06
EL(IC area)	ENSBTAP00000036576	ENSBTAG00000007872	4385000	1466200	692280	2181160
EL(IC area)	ENSBTAP00000002142	ENSBTAG00000001635	1736700	2062800	2729100	2176200
EL(IC area)	ENSBTAP00000021325	ENSBTAG00000016021	2729700	1492900	2301600	2.17473e+06
EL(IC area)	ENSBTAP00000028608	ENSBTAG00000021461	1934500	2531100	2057900	2174500
EL(IC area)	ENSBTAP00000004351	ENSBTAG00000003356	2113700	558890	3784600	2.1524e+06
EL(IC area)	ENSBTAP00000028983	ENSBTAG00000021744	2361400	2504900	1590200	2.15217e+06
EL(IC area)	ENSBTAP00000044296	ENSBTAG00000013885	1320000	2441500	2683700	2148400
EL(IC area)	ENSBTAP00000015595	ENSBTAG00000015185	1110000	3964800	1243600	2.10613e+06
EL(IC area)	ENSBTAP00000007404	ENSBTAG00000005631	2220300	2012700	2058400	2.09713e+06
EL(IC area)	ENSBTAP00000040572	ENSBTAG00000030434	2497200	1322600	2409100	2076300
EL(IC area)	ENSBTAP00000018845	ENSBTAG00000014177	1824600	2260000	2106900	2.06383e+06
EL(IC area)	ENSBTAP00000015873	ENSBTAG00000011960	2963100	520450	2706600	2.06338e+06
EL(IC area)	ENSBTAP00000028740	ENSBTAG00000021569	1602600	1905500	2669500	2059200
EL(IC area)	ENSBTAP00000043674	ENSBTAG00000003989	2350300	1701300	2103500	2051700
EL(IC area)	ENSBTAP00000027067	ENSBTAG00000020309	2337000	1765600	2036500	2.04637e+06
EL(IC area)	ENSBTAP00000025191	ENSBTAG00000018928	2133900	1767200	2225100	2.04207e+06
EL(IC area)	ENSBTAP00000013082	ENSBTAG00000009902	6124400	0	0	2.04147e+06
EL(IC area)	ENSBTAP00000019001	ENSBTAG00000014302	2151100	2143400	1829300	2.04127e+06
EL(IC area)	ENSBTAP00000004617	ENSBTAG00000003550	2400500	1838400	1883600	2.04083e+06
EL(IC area)	ENSBTAP00000016130	ENSBTAG00000012159	1881800	1743800	2492700	2.03943e+06
EL(IC area)	ENSBTAP00000021896	ENSBTAG00000037673	1583100	1403800	3123700	2.03687e+06
EL(IC area)	ENSBTAP00000003467	ENSBTAG00000002676	2253100	1986100	1870000	2036400
EL(IC area)	ENSBTAP00000009005	ENSBTAG00000006846	590180	1924900	3565400	2.02683e+06
EL(IC area)	ENSBTAP00000008727	ENSBTAG00000006642	1579500	2385900	2068800	2011400
EL(IC area)	ENSBTAP00000005542	ENSBTAG00000004230	1604900	3744200	664000	2.00437e+06
EL(IC area)	ENSBTAP00000028661	ENSBTAG00000021506	2509700	2350400	1148900	2003000
EL(IC area)	ENSBTAP00000008894	ENSBTAG00000006759	1662900	2340500	1995600	1.99967e+06
EL(IC area)	ENSBTAP00000025659	ENSBTAG00000019271	2846100	1846900	1303900	1.99897e+06
EL(IC area)	ENSBTAP00000041673	ENSBTAG00000009543	1982800	2577100	1389500	1.98313e+06
EL(IC area)	ENSBTAP00000022510	ENSBTAG00000016924	1265300	1637200	3020200	1.97423e+06
EL(IC area)	ENSBTAP00000045455	ENSBTAG00000015512	2362300	1531700	2018800	1.97093e+06
EL(IC area)	ENSBTAP00000017986	ENSBTAG00000013526	2086500	1202600	2615300	1.96813e+06
EL(IC area)	ENSBTAP00000008492	ENSBTAG00000006478	1103100	2526000	2242000	1.95703e+06
EL(IC area)	ENSBTAP00000028111	ENSBTAG00000021102	853730	3641500	1351900	1.94904e+06
EL(IC area)	ENSBTAP00000026395	ENSBTAG00000019813	5490400	0	345590	1945330
EL(IC area)	ENSBTAP00000023309	ENSBTAG00000017531	3172900	1214100	1444100	1943700
EL(IC area)	ENSBTAP00000014549	ENSBTAG00000010956	2424100	1181100	2195500	1.93357e+06
EL(IC area)	ENSBTAP00000027148	ENSBTAG00000020368	2039800	1815800	1943200	1.93293e+06
EL(IC area)	ENSBTAP00000010616	ENSBTAG00000008072	1796100	1818800	2159900	1.92493e+06
EL(IC area)	ENSBTAP00000000167	ENSBTAG00000000146	1835500	2315300	1619100	1923300
EL(IC area)	ENSBTAP00000023325	ENSBTAG00000017547	2186300	1934900	1637600	1919600
EL(IC area)	ENSBTAP00000008447	ENSBTAG00000006441	1866100	2463300	1409000	1912800
EL(IC area)	ENSBTAP00000017590	ENSBTAG00000013218	963430	1047900	3724900	1.91208e+06
EL(IC area)	ENSBTAP00000029280	ENSBTAG00000021961	1803800	1037100	2860700	1.90053e+06
EL(IC area)	ENSBTAP00000030983	ENSBTAG00000022844	1935300	1867600	1883600	1895500
EL(IC area)	ENSBTAP00000009681	ENSBTAG00000007360	1444900	2190700	2010400	1882000
EL(IC area)	ENSBTAP00000012182	ENSBTAG00000009245	1179000	2396100	2054200	1.87643e+06
EL(IC area)	ENSBTAP00000031823	ENSBTAG00000021799	3063800	1263200	1300300	1.87577e+06
EL(IC area)	ENSBTAP00000011359	ENSBTAG00000008609	1480900	2208200	1914700	1.86793e+06
EL(IC area)	ENSBTAP00000025996	ENSBTAG00000019512	1995600	1180400	2407900	1861300
EL(IC area)	ENSBTAP00000015793	ENSBTAG00000011904	5114600	454390	0	1856330
EL(IC area)	ENSBTAP00000022848	ENSBTAG00000030305	1849500	1939100	1761500	1.85003e+06
EL(IC area)	ENSBTAP00000025870	ENSBTAG00000019419	1458600	1483700	2585000	1.84243e+06
EL(IC area)	ENSBTAP00000023384	ENSBTAG00000006543	1802000	1756300	1968400	1.84223e+06
EL(IC area)	ENSBTAP00000007978	ENSBTAG00000006072	2235300	1555800	1688600	1.82657e+06
EL(IC area)	ENSBTAP00000036896	ENSBTAG00000013176	2302200	1611700	1548700	1.82087e+06
EL(IC area)	ENSBTAP00000027713	ENSBTAG00000020795	2312400	2000200	1130200	1.81427e+06
EL(IC area)	ENSBTAP00000008296	ENSBTAG00000006323	2634100	1625100	1182100	1.81377e+06
EL(IC area)	ENSBTAP00000014966	ENSBTAG00000011263	1656900	2077100	1697100	1.81037e+06
EL(IC area)	ENSBTAP00000042110	ENSBTAG00000005481	1480100	2012000	1932900	1.80833e+06
EL(IC area)	ENSBTAP00000018688	ENSBTAG00000014059	1146300	2256300	2017500	1806700
EL(IC area)	ENSBTAP00000052092	ENSBTAG00000017191	925540	2071800	2389400	1795580
EL(IC area)	ENSBTAP00000028671	ENSBTAG00000021514	2113500	2101200	1169800	1.79483e+06
EL(IC area)	ENSBTAP00000035716	ENSBTAG00000025496	1653300	2094900	1627500	1791900
EL(IC area)	ENSBTAP00000028687	ENSBTAG00000021523	2258900	1618800	1493500	1790400
EL(IC area)	ENSBTAP00000039940	ENSBTAG00000000786	753140	1933300	2660500	1.78231e+06
EL(IC area)	ENSBTAP00000005916	ENSBTAG00000025210	976810	2102100	2247900	1.7756e+06
EL(IC area)	ENSBTAP00000023757	ENSBTAG00000017871	1019300	2671400	1632900	1.77453e+06
EL(IC area)	ENSBTAP00000022960	ENSBTAG00000017266	1747100	1485400	2074500	1769000
EL(IC area)	ENSBTAP00000047307	ENSBTAG00000007323	1916900	1755300	1633300	1768500
EL(IC area)	ENSBTAP00000019134	ENSBTAG00000014388	2383900	609690	2291500	1.7617e+06
EL(IC area)	ENSBTAP00000010347	ENSBTAG00000007865	1539000	1506100	2197000	1.74737e+06
EL(IC area)	ENSBTAP00000006600	ENSBTAG00000005012	1533900	1748900	1949400	1.74407e+06
EL(IC area)	ENSBTAP00000021495	ENSBTAG00000016149	1425700	2070000	1725500	1740400
EL(IC area)	ENSBTAP00000012391	ENSBTAG00000009414	2584900	1856700	762260	1734620
EL(IC area)	ENSBTAP00000007369	ENSBTAG00000023487	1986300	1280700	1935500	1.73417e+06
EL(IC area)	ENSBTAP00000010451	ENSBTAG00000007952	1495500	1011400	2680700	1729200
EL(IC area)	ENSBTAP00000010714	ENSBTAG00000008147	0	4357000	822880	1.72663e+06
EL(IC area)	ENSBTAP00000003073	ENSBTAG00000002378	1607100	1566400	2001400	1.72497e+06
EL(IC area)	ENSBTAP00000027507	ENSBTAG00000020641	1223600	2605000	1312700	1.71377e+06
EL(IC area)	ENSBTAP00000033613	ENSBTAG00000016707	3177600	1313400	639640	1.71021e+06
EL(IC area)	ENSBTAP00000041478	ENSBTAG00000010365	3474900	700950	933830	1.70323e+06
EL(IC area)	ENSBTAP00000022470	ENSBTAG00000016894	1592200	1648900	1851000	1.69737e+06
EL(IC area)	ENSBTAP00000006419	ENSBTAG00000004881	1099000	2981400	982580	1687660
EL(IC area)	ENSBTAP00000020523	ENSBTAG00000015438	2664400	1186100	1168000	1.67283e+06
EL(IC area)	ENSBTAP00000035184	ENSBTAG00000025191	1457900	1769900	1711600	1.64647e+06
EL(IC area)	ENSBTAP00000006104	ENSBTAG00000004651	994470	1872000	2061400	1.64262e+06
EL(IC area)	ENSBTAP00000011382	ENSBTAG00000008631	1632700	1547100	1738600	1.63947e+06
EL(IC area)	ENSBTAP00000018574	ENSBTAG00000013973	1276500	1946800	1684500	1.63593e+06
EL(IC area)	ENSBTAP00000006129	ENSBTAG00000004672	1727800	1127300	2047200	1634100
EL(IC area)	ENSBTAP00000014888	ENSBTAG00000011212	458090	2684600	1733100	1.62526e+06
EL(IC area)	ENSBTAP00000022949	ENSBTAG00000017267	1430600	1757300	1657200	1.61503e+06
EL(IC area)	ENSBTAP00000023241	ENSBTAG00000017482	895510	1118300	2773300	1.5957e+06
EL(IC area)	ENSBTAP00000025094	ENSBTAG00000018847	0	2606500	2162900	1589800
EL(IC area)	ENSBTAP00000008754	ENSBTAG00000006665	3038700	250350	1480300	1.58978e+06
EL(IC area)	ENSBTAP00000018701	ENSBTAG00000014075	1175000	1224100	2357300	1.58547e+06
EL(IC area)	ENSBTAP00000011202	ENSBTAG00000008498	2996700	1744100	0	1.58027e+06
EL(IC area)	ENSBTAP00000007028	ENSBTAG00000005345	1690100	1042900	2003300	1.57877e+06
EL(IC area)	ENSBTAP00000020469	ENSBTAG00000015403	2402700	1314200	1018600	1578500
EL(IC area)	ENSBTAP00000041167	ENSBTAG00000005483	621780	2151500	1956500	1.57659e+06
EL(IC area)	ENSBTAP00000006613	ENSBTAG00000005027	2363600	1209800	1132700	1568700
EL(IC area)	ENSBTAP00000009097	ENSBTAG00000006928	1633300	1913900	1157200	1.56813e+06
EL(IC area)	ENSBTAP00000038032	ENSBTAG00000026758	1311100	1828000	1515800	1.55163e+06
EL(IC area)	ENSBTAP00000027670	ENSBTAG00000020764	1696500	1197200	1736800	1543500
EL(IC area)	ENSBTAP00000053182	ENSBTAG00000002528	722880	1205500	2686800	1.53839e+06
EL(IC area)	ENSBTAP00000021704	ENSBTAG00000016315	3510500	526150	575140	1.53726e+06
EL(IC area)	ENSBTAP00000020103	ENSBTAG00000015106	2914300	1204100	456440	1.52495e+06
EL(IC area)	ENSBTAP00000025318	ENSBTAG00000019023	2121100	1239900	1198700	1519900
EL(IC area)	ENSBTAP00000023522	ENSBTAG00000017685	1633700	1469000	1415500	1.50607e+06
EL(IC area)	ENSBTAP00000034697	ENSBTAG00000001657	1394800	2044000	1063900	1500900
EL(IC area)	ENSBTAP00000011734	ENSBTAG00000008915	1524200	1502400	1470700	1499100
EL(IC area)	ENSBTAP00000019475	ENSBTAG00000014626	953680	1916200	1617300	1.49573e+06
EL(IC area)	ENSBTAP00000037804	ENSBTAG00000001988	403380	588640	3478600	1.49021e+06
EL(IC area)	ENSBTAP00000005655	ENSBTAG00000004318	1024400	1966400	1409200	1.46667e+06
EL(IC area)	ENSBTAP00000008253	ENSBTAG00000022731	941210	2782700	652390	1.45877e+06
EL(IC area)	ENSBTAP00000003042	ENSBTAG00000002357	2781800	202800	1391200	1458600
EL(IC area)	ENSBTAP00000015473	ENSBTAG00000011649	1782100	1586100	1005900	1.45803e+06
EL(IC area)	ENSBTAP00000021658	ENSBTAG00000016281	1977500	1352600	1032900	1.45433e+06
EL(IC area)	ENSBTAP00000022227	ENSBTAG00000016720	1589100	2575100	188300	1.45083e+06
EL(IC area)	ENSBTAP00000000518	ENSBTAG00000000404	1540700	982980	1827000	1.45023e+06
EL(IC area)	ENSBTAP00000007036	ENSBTAG00000005349	1331100	2440000	563490	1.44486e+06
EL(IC area)	ENSBTAP00000027564	ENSBTAG00000020684	1891600	1379000	1054800	1441800
EL(IC area)	ENSBTAP00000003732	ENSBTAG00000002879	1308500	1336200	1679900	1.44153e+06
EL(IC area)	ENSBTAP00000003165	ENSBTAG00000002428	1548400	1089800	1669700	1.43597e+06
EL(IC area)	ENSBTAP00000022456	ENSBTAG00000016881	2856500	569760	875190	1.43382e+06
EL(IC area)	ENSBTAP00000053328	ENSBTAG00000021894	1098500	1467400	1703200	1.42303e+06
EL(IC area)	ENSBTAP00000022266	ENSBTAG00000016744	2697100	458330	1109400	1421610
EL(IC area)	ENSBTAP00000011388	ENSBTAG00000008635	1810300	737860	1712200	1420120
EL(IC area)	ENSBTAP00000002578	ENSBTAG00000001987	1001300	1400300	1855900	1.41917e+06
EL(IC area)	ENSBTAP00000007443	ENSBTAG00000005665	1270300	898590	2079700	1.4162e+06
EL(IC area)	ENSBTAP00000020318	ENSBTAG00000015278	1311200	1417700	1501000	1.40997e+06
EL(IC area)	ENSBTAP00000005083	ENSBTAG00000003894	1228400	1452300	1533300	1.40467e+06
EL(IC area)	ENSBTAP00000021570	ENSBTAG00000016206	440960	1482400	2279900	1.40109e+06
EL(IC area)	ENSBTAP00000023117	ENSBTAG00000017379	1654100	1056300	1490200	1400200
EL(IC area)	ENSBTAP00000036036	ENSBTAG00000011699	2250000	954640	979990	1.39488e+06
EL(IC area)	ENSBTAP00000014593	ENSBTAG00000010992	2160900	679560	1327000	1.38915e+06
EL(IC area)	ENSBTAP00000013932	ENSBTAG00000015595	1108800	195280	2844900	1.38299e+06
EL(IC area)	ENSBTAP00000032150	ENSBTAG00000012881	1171200	1288000	1686900	1.38203e+06
EL(IC area)	ENSBTAP00000053514	ENSBTAG00000003366	3582100	371640	187190	1380310
EL(IC area)	ENSBTAP00000010429	ENSBTAG00000007932	1230000	1195500	1663800	1363100
EL(IC area)	ENSBTAP00000000566	ENSBTAG00000000442	1451100	883290	1736000	1.3568e+06
EL(IC area)	ENSBTAP00000012508	ENSBTAG00000009506	1962300	958740	1148600	1.35655e+06
EL(IC area)	ENSBTAP00000013796	ENSBTAG00000010451	2752900	578650	731840	1.35446e+06
EL(IC area)	ENSBTAP00000001890	ENSBTAG00000001441	3235800	0	822020	1.35261e+06
EL(IC area)	ENSBTAP00000029889	ENSBTAG00000022160	1169300	1213900	1658700	1347300
EL(IC area)	ENSBTAP00000052237	ENSBTAG00000013414	1536600	1288100	1185400	1336700
EL(IC area)	ENSBTAP00000010702	ENSBTAG00000008140	1105900	1292300	1609800	1336000
EL(IC area)	ENSBTAP00000005103	ENSBTAG00000003908	1236400	1188100	1581900	1.33547e+06
EL(IC area)	ENSBTAP00000001376	ENSBTAG00000001035	1229100	1261900	1509200	1333400
EL(IC area)	ENSBTAP00000003145	ENSBTAG00000002423	969170	3005600	0	1.32492e+06
EL(IC area)	ENSBTAP00000026393	ENSBTAG00000019810	1196700	907810	1866200	1323570
EL(IC area)	ENSBTAP00000019547	ENSBTAG00000014685	1207800	1363600	1396300	1.32257e+06
EL(IC area)	ENSBTAP00000009044	ENSBTAG00000006883	2044800	976170	945180	1322050
EL(IC area)	ENSBTAP00000050222	ENSBTAG00000022902	877940	1770900	1308000	1.31895e+06
EL(IC area)	ENSBTAP00000017030	ENSBTAG00000012818	1532100	1150900	1264800	1.31593e+06
EL(IC area)	ENSBTAP00000018840	ENSBTAG00000014175	2103000	894590	930960	1.30952e+06
EL(IC area)	ENSBTAP00000019513	ENSBTAG00000020709	597140	2663800	658900	1.30661e+06
EL(IC area)	ENSBTAP00000003999	ENSBTAG00000003072	1030500	1342900	1524600	1.29933e+06
EL(IC area)	ENSBTAP00000027347	ENSBTAG00000020528	2227800	657460	999550	1.29494e+06
EL(IC area)	ENSBTAP00000022042	ENSBTAG00000016566	1050100	1076400	1707200	1277900
EL(IC area)	ENSBTAP00000026274	ENSBTAG00000019714	1165900	1429400	1229700	1275000
EL(IC area)	ENSBTAP00000004114	ENSBTAG00000003168	2284200	0	1534400	1.27287e+06
EL(IC area)	ENSBTAP00000021833	ENSBTAG00000016415	1254000	1273800	1290000	1272600
EL(IC area)	ENSBTAP00000003343	ENSBTAG00000002580	945810	1502900	1363100	1.2706e+06
EL(IC area)	ENSBTAP00000010858	ENSBTAG00000008248	0	1300400	2494400	1.26493e+06
EL(IC area)	ENSBTAP00000001464	ENSBTAG00000001107	1349700	839140	1600500	1.26311e+06
EL(IC area)	ENSBTAP00000004879	ENSBTAG00000003746	1305600	1065900	1414300	1.26193e+06
EL(IC area)	ENSBTAP00000014050	ENSBTAG00000010627	1162000	1552600	1060100	1.25823e+06
EL(IC area)	ENSBTAP00000015220	ENSBTAG00000011454	1352200	1116200	1295900	1.25477e+06
EL(IC area)	ENSBTAP00000014953	ENSBTAG00000011258	685190	1400800	1656000	1247330
EL(IC area)	ENSBTAP00000017639	ENSBTAG00000013264	127650	2724700	859620	1.23732e+06
EL(IC area)	ENSBTAP00000039739	ENSBTAG00000027722	1469100	816800	1407900	1.23127e+06
EL(IC area)	ENSBTAP00000000541	ENSBTAG00000031688	671060	2043000	977040	1.23037e+06
EL(IC area)	ENSBTAP00000002297	ENSBTAG00000001752	1483600	1087000	1118200	1229600
EL(IC area)	ENSBTAP00000041803	ENSBTAG00000017616	1887000	1261400	507870	1.21876e+06
EL(IC area)	ENSBTAP00000026582	ENSBTAG00000019956	1355600	1490300	772910	1206270
EL(IC area)	ENSBTAP00000020401	ENSBTAG00000015346	1329500	1093800	1190900	1.20473e+06
EL(IC area)	ENSBTAP00000029071	ENSBTAG00000021810	1277500	398730	1936200	1.20414e+06
EL(IC area)	ENSBTAP00000014281	ENSBTAG00000010790	466970	1614300	1475500	1185590
EL(IC area)	ENSBTAP00000014176	ENSBTAG00000010709	1089000	1378200	1080700	1.18263e+06
EL(IC area)	ENSBTAP00000015548	ENSBTAG00000011709	1250700	601900	1694100	1.18223e+06
EL(IC area)	ENSBTAP00000046146	ENSBTAG00000004861	0	1646600	1883700	1.17677e+06
EL(IC area)	ENSBTAP00000007403	ENSBTAG00000040298	986840	1825700	672390	1.16164e+06
EL(IC area)	ENSBTAP00000038769	ENSBTAG00000016918	2057600	992830	421750	1.15739e+06
EL(IC area)	ENSBTAP00000011166	ENSBTAG00000008480	966140	1385800	1118700	1156880
EL(IC area)	ENSBTAP00000024812	ENSBTAG00000018646	1024000	1480000	963330	1.15578e+06
EL(IC area)	ENSBTAP00000049395	ENSBTAG00000037726	1144600	1053100	1168300	1122000
EL(IC area)	ENSBTAP00000005558	ENSBTAG00000004243	1180800	1025800	1144000	1.11687e+06
EL(IC area)	ENSBTAP00000001130	ENSBTAG00000000848	705300	1116700	1522700	1114900
EL(IC area)	ENSBTAP00000013716	ENSBTAG00000010390	852380	597330	1880400	1.11004e+06
EL(IC area)	ENSBTAP00000004547	ENSBTAG00000003499	1072500	1064700	1178700	1105300
EL(IC area)	ENSBTAP00000019612	ENSBTAG00000014734	1021800	1103100	1188500	1.10447e+06
EL(IC area)	ENSBTAP00000052439	ENSBTAG00000019852	0	2060100	1241600	1.10057e+06
EL(IC area)	ENSBTAP00000050581	ENSBTAG00000033954	1786000	740150	760720	1.09562e+06
EL(IC area)	ENSBTAP00000024515	ENSBTAG00000018425	697690	636840	1941600	1.09204e+06
EL(IC area)	ENSBTAP00000010281	ENSBTAG00000007818	1308200	966480	967120	1080600
EL(IC area)	ENSBTAP00000012523	ENSBTAG00000009517	1134900	1152400	921360	1.06955e+06
EL(IC area)	ENSBTAP00000048084	ENSBTAG00000020463	884280	931880	1390900	1069020
EL(IC area)	ENSBTAP00000053019	ENSBTAG00000023429	1729400	1041200	408130	1.05958e+06
EL(IC area)	ENSBTAP00000028364	ENSBTAG00000021288	1347900	867510	944910	1053440
EL(IC area)	ENSBTAP00000040143	ENSBTAG00000020801	961500	865780	1330300	1.05253e+06
EL(IC area)	ENSBTAP00000053290	ENSBTAG00000044075	0	3089400	34174	1.04119e+06
EL(IC area)	ENSBTAP00000003616	ENSBTAG00000002791	1135100	997050	982790	1.03831e+06
EL(IC area)	ENSBTAP00000023026	ENSBTAG00000011893	1276200	873540	959640	1036460
EL(IC area)	ENSBTAP00000026715	ENSBTAG00000020050	802720	1567600	732110	1.03414e+06
EL(IC area)	ENSBTAP00000015719	ENSBTAG00000011837	1239900	754110	1107000	1033670
EL(IC area)	ENSBTAP00000024335	ENSBTAG00000018283	751210	1264400	1073000	1.02954e+06
EL(IC area)	ENSBTAP00000025254	ENSBTAG00000018972	1319500	476730	1252800	1.01634e+06
EL(IC area)	ENSBTAP00000003589	ENSBTAG00000002767	643310	1639600	758950	1.01395e+06
EL(IC area)	ENSBTAP00000005789	ENSBTAG00000004416	1624400	904160	496080	1.00821e+06
EL(IC area)	ENSBTAP00000008580	ENSBTAG00000006533	1242300	903710	877130	1.00771e+06
EL(IC area)	ENSBTAP00000016224	ENSBTAG00000012232	693270	1007800	1318500	1.00652e+06
EL(IC area)	ENSBTAP00000019203	ENSBTAG00000014440	2004400	696640	312760	1004600
EL(IC area)	ENSBTAP00000034763	ENSBTAG00000025005	740590	725370	1529600	998520
EL(IC area)	ENSBTAP00000039319	ENSBTAG00000027506	979710	1061600	949420	996910
EL(IC area)	ENSBTAP00000001190	ENSBTAG00000000897	282020	1192700	1496400	990373
EL(IC area)	ENSBTAP00000019121	ENSBTAG00000014380	0	2231400	737630	989677
EL(IC area)	ENSBTAP00000004398	ENSBTAG00000003390	1117200	806600	1015100	979633
EL(IC area)	ENSBTAP00000024787	ENSBTAG00000032304	374650	1063800	1492900	977117
EL(IC area)	ENSBTAP00000015767	ENSBTAG00000011883	950780	700900	1276000	975893
EL(IC area)	ENSBTAP00000007189	ENSBTAG00000005465	938100	737910	1249200	975070
EL(IC area)	ENSBTAP00000040766	ENSBTAG00000009915	762310	1022600	1131600	972170
EL(IC area)	ENSBTAP00000001576	ENSBTAG00000001189	1762700	0	1101700	954800
EL(IC area)	ENSBTAP00000024624	ENSBTAG00000018499	359490	1924500	568500	950830
EL(IC area)	ENSBTAP00000040894	ENSBTAG00000030650	1020700	1086200	743590	950163
EL(IC area)	ENSBTAP00000009832	ENSBTAG00000007474	704910	1458200	678140	947083
EL(IC area)	ENSBTAP00000000453	ENSBTAG00000000347	549430	1613100	675650	946060
EL(IC area)	ENSBTAP00000023150	ENSBTAG00000017416	816950	1124300	895210	945487
EL(IC area)	ENSBTAP00000004885	ENSBTAG00000003752	832310	968790	1005200	935433
EL(IC area)	ENSBTAP00000021203	ENSBTAG00000015944	1062300	909530	819010	930280
EL(IC area)	ENSBTAP00000001507	ENSBTAG00000001134	1262200	995870	532690	930253
EL(IC area)	ENSBTAP00000021337	ENSBTAG00000016032	571500	1060900	1155900	929433
EL(IC area)	ENSBTAP00000022314	ENSBTAG00000016783	1410500	733930	621920	922117
EL(IC area)	ENSBTAP00000025997	ENSBTAG00000019516	989100	1366600	407570	921090
EL(IC area)	ENSBTAP00000035133	ENSBTAG00000011415	573760	831580	1344900	916747
EL(IC area)	ENSBTAP00000020259	ENSBTAG00000015224	316190	955830	1471600	914540
EL(IC area)	ENSBTAP00000005323	ENSBTAG00000004075	622460	95921	1992000	903460
EL(IC area)	ENSBTAP00000002350	ENSBTAG00000001795	853390	601890	1246600	900627
EL(IC area)	ENSBTAP00000025580	ENSBTAG00000019214	360240	897810	1441800	899950
EL(IC area)	ENSBTAP00000036917	ENSBTAG00000000874	1139600	1239100	319510	899403
EL(IC area)	ENSBTAP00000014997	ENSBTAG00000003636	1679200	229840	772930	893990
EL(IC area)	ENSBTAP00000006431	ENSBTAG00000004887	698150	470110	1506500	891587
EL(IC area)	ENSBTAP00000006461	ENSBTAG00000004910	1045200	1138500	484260	889320
EL(IC area)	ENSBTAP00000030949	ENSBTAG00000019181	2623800	43401	0	889067
EL(IC area)	ENSBTAP00000003072	ENSBTAG00000002377	665990	1301200	683830	883673
EL(IC area)	ENSBTAP00000010311	ENSBTAG00000007836	616280	880990	1149100	882123
EL(IC area)	ENSBTAP00000018491	ENSBTAG00000013924	1197700	620210	824740	880883
EL(IC area)	ENSBTAP00000022455	ENSBTAG00000016882	642920	1126500	855760	875060
EL(IC area)	ENSBTAP00000038633	ENSBTAG00000015398	668990	293400	1644200	868863
EL(IC area)	ENSBTAP00000039580	ENSBTAG00000027630	263150	1220900	1089500	857850
EL(IC area)	ENSBTAP00000026116	ENSBTAG00000019601	0	1398900	1173300	857400
EL(IC area)	ENSBTAP00000019921	ENSBTAG00000014964	953390	830140	785220	856250
EL(IC area)	ENSBTAP00000010545	ENSBTAG00000024648	1286000	614850	616480	839110
EL(IC area)	ENSBTAP00000011613	ENSBTAG00000008821	1302600	589400	615690	835897
EL(IC area)	ENSBTAP00000041467	ENSBTAG00000016501	855760	798800	852130	835563
EL(IC area)	ENSBTAP00000012812	ENSBTAG00000009711	954400	471830	1074900	833710
EL(IC area)	ENSBTAP00000039567	ENSBTAG00000027863	1240800	575480	680650	832310
EL(IC area)	ENSBTAP00000006001	ENSBTAG00000004568	719220	741480	1034200	831633
EL(IC area)	ENSBTAP00000008985	ENSBTAG00000006837	703570	753210	1035200	830660
EL(IC area)	ENSBTAP00000008293	ENSBTAG00000006321	993550	1033600	464700	830617
EL(IC area)	ENSBTAP00000018350	ENSBTAG00000013812	1678700	610620	202320	830547
EL(IC area)	ENSBTAP00000006026	ENSBTAG00000004590	871830	886740	727800	828790
EL(IC area)	ENSBTAP00000005402	ENSBTAG00000004127	582620	811730	1091800	828717
EL(IC area)	ENSBTAP00000016505	ENSBTAG00000030255	992080	757920	735330	828443
EL(IC area)	ENSBTAP00000026535	ENSBTAG00000019918	321220	856480	1299900	825867
EL(IC area)	ENSBTAP00000042228	ENSBTAG00000000111	1009800	457430	1007100	824777
EL(IC area)	ENSBTAP00000011514	ENSBTAG00000008737	957500	770190	739800	822497
EL(IC area)	ENSBTAP00000007200	ENSBTAG00000005475	625610	804630	1015700	815313
EL(IC area)	ENSBTAP00000046577	ENSBTAG00000035230	321830	1654400	469290	815173
EL(IC area)	ENSBTAP00000046671	ENSBTAG00000009786	1144100	491340	803660	813033
EL(IC area)	ENSBTAP00000050572	ENSBTAG00000018986	738730	907300	790510	812180
EL(IC area)	ENSBTAP00000042926	ENSBTAG00000008837	699540	875730	859630	811633
EL(IC area)	ENSBTAP00000022946	ENSBTAG00000017265	676550	951740	806420	811570
EL(IC area)	ENSBTAP00000021033	ENSBTAG00000015831	313240	1666400	443450	807697
EL(IC area)	ENSBTAP00000013929	ENSBTAG00000010534	361090	636340	1423100	806843
EL(IC area)	ENSBTAP00000002168	ENSBTAG00000001654	580140	1097400	724890	800810
EL(IC area)	ENSBTAP00000007039	ENSBTAG00000005355	369040	782930	1246300	799423
EL(IC area)	ENSBTAP00000007948	ENSBTAG00000006049	677370	700420	1015100	797630
EL(IC area)	ENSBTAP00000015703	ENSBTAG00000011832	686780	712450	973740	790990
EL(IC area)	ENSBTAP00000003545	ENSBTAG00000002734	261480	1423900	685670	790350
EL(IC area)	ENSBTAP00000000790	ENSBTAG00000000598	1356700	1007900	0	788200
EL(IC area)	ENSBTAP00000017780	ENSBTAG00000013367	1739700	0	621850	787183
EL(IC area)	ENSBTAP00000001045	ENSBTAG00000000789	1117700	742860	496740	785767
EL(IC area)	ENSBTAP00000013208	ENSBTAG00000010015	397620	1134300	821050	784323
EL(IC area)	ENSBTAP00000036691	ENSBTAG00000010012	230320	903210	1201700	778410
EL(IC area)	ENSBTAP00000009642	ENSBTAG00000007330	412650	631130	1287300	777027
EL(IC area)	ENSBTAP00000002972	ENSBTAG00000002303	1066700	1264300	0	777000
EL(IC area)	ENSBTAP00000018777	ENSBTAG00000014129	736420	660260	923700	773460
EL(IC area)	ENSBTAP00000009435	ENSBTAG00000007163	723360	1047900	547840	773033
EL(IC area)	ENSBTAP00000033710	ENSBTAG00000017350	399290	1099800	819320	772803
EL(IC area)	ENSBTAP00000006754	ENSBTAG00000005119	1035500	569860	711430	772263
EL(IC area)	ENSBTAP00000020285	ENSBTAG00000030335	501980	546070	1267500	771850
EL(IC area)	ENSBTAP00000004813	ENSBTAG00000003693	1128800	378920	793320	767013
EL(IC area)	ENSBTAP00000001121	ENSBTAG00000000843	626810	846070	821810	764897
EL(IC area)	ENSBTAP00000002882	ENSBTAG00000037493	609910	929980	754470	764787
EL(IC area)	ENSBTAP00000033750	ENSBTAG00000024406	291430	869550	1129500	763493
EL(IC area)	ENSBTAP00000027695	ENSBTAG00000020782	830690	860890	590400	760660
EL(IC area)	ENSBTAP00000030260	ENSBTAG00000016282	561140	882090	828870	757367
EL(IC area)	ENSBTAP00000033805	ENSBTAG00000002280	1216400	529740	516730	754290
EL(IC area)	ENSBTAP00000018076	ENSBTAG00000013593	675680	796850	784450	752327
EL(IC area)	ENSBTAP00000012495	ENSBTAG00000009495	380480	1067900	804910	751097
EL(IC area)	ENSBTAP00000017447	ENSBTAG00000013116	378760	585410	1286900	750357
EL(IC area)	ENSBTAP00000017303	ENSBTAG00000013016	0	1029700	1211000	746900
EL(IC area)	ENSBTAP00000016937	ENSBTAG00000012744	962060	616060	660800	746307
EL(IC area)	ENSBTAP00000002506	ENSBTAG00000001926	367440	1239900	626680	744673
EL(IC area)	ENSBTAP00000012497	ENSBTAG00000010125	323370	922920	972870	739720
EL(IC area)	ENSBTAP00000024956	ENSBTAG00000018742	573530	1039200	594970	735900
EL(IC area)	ENSBTAP00000049248	ENSBTAG00000027444	561420	792450	840960	731610
EL(IC area)	ENSBTAP00000053585	ENSBTAG00000013222	480330	690970	1022200	731167
EL(IC area)	ENSBTAP00000011242	ENSBTAG00000008528	584880	775750	830860	730497
EL(IC area)	ENSBTAP00000009782	ENSBTAG00000007438	212210	1131600	841590	728467
EL(IC area)	ENSBTAP00000017229	ENSBTAG00000012961	622860	660500	895220	726193
EL(IC area)	ENSBTAP00000018645	ENSBTAG00000014032	0	494140	1683000	725713
EL(IC area)	ENSBTAP00000019562	ENSBTAG00000014697	156970	418640	1600100	725237
EL(IC area)	ENSBTAP00000026834	ENSBTAG00000022242	900000	451680	819790	723823
EL(IC area)	ENSBTAP00000045408	ENSBTAG00000014262	545250	763630	854450	721110
EL(IC area)	ENSBTAP00000017150	ENSBTAG00000012902	531400	925530	688520	715150
EL(IC area)	ENSBTAP00000021887	ENSBTAG00000006884	1512700	0	631950	714883
EL(IC area)	ENSBTAP00000014735	ENSBTAG00000011100	507920	739360	895860	714380
EL(IC area)	ENSBTAP00000005988	ENSBTAG00000004555	781390	1272900	81846	712045
EL(IC area)	ENSBTAP00000021773	ENSBTAG00000016368	483610	365890	1277700	709067
EL(IC area)	ENSBTAP00000013358	ENSBTAG00000010119	1044600	447660	629980	707413
EL(IC area)	ENSBTAP00000006445	ENSBTAG00000004903	595820	787580	738460	707287
EL(IC area)	ENSBTAP00000032188	ENSBTAG00000001781	1003100	599560	515780	706147
EL(IC area)	ENSBTAP00000018304	ENSBTAG00000013779	582940	1221500	312290	705577
EL(IC area)	ENSBTAP00000007832	ENSBTAG00000005969	272030	460070	1363000	698367
EL(IC area)	ENSBTAP00000007465	ENSBTAG00000005681	1051900	334010	707860	697923
EL(IC area)	ENSBTAP00000021637	ENSBTAG00000016265	363170	1201900	526910	697327
EL(IC area)	ENSBTAP00000005837	ENSBTAG00000004452	559000	605350	900830	688393
EL(IC area)	ENSBTAP00000023996	ENSBTAG00000018026	686920	676850	697060	686943
EL(IC area)	ENSBTAP00000037616	ENSBTAG00000013127	943270	839730	270710	684570
EL(IC area)	ENSBTAP00000019573	ENSBTAG00000014707	378460	1389000	285470	684310
EL(IC area)	ENSBTAP00000014525	ENSBTAG00000010937	340370	279590	1429200	683053
EL(IC area)	ENSBTAP00000009803	ENSBTAG00000007454	121750	1439500	470770	677340
EL(IC area)	ENSBTAP00000019758	ENSBTAG00000014835	535280	491310	1003000	676530
EL(IC area)	ENSBTAP00000035984	ENSBTAG00000013362	459300	711340	857910	676183
EL(IC area)	ENSBTAP00000016989	ENSBTAG00000011616	65242	720540	1242200	675994
EL(IC area)	ENSBTAP00000011714	ENSBTAG00000008896	533010	816550	669690	673083
EL(IC area)	ENSBTAP00000004806	ENSBTAG00000003690	773200	634710	598250	668720
EL(IC area)	ENSBTAP00000000901	ENSBTAG00000000678	0	961020	1045100	668707
EL(IC area)	ENSBTAP00000029026	ENSBTAG00000021776	831220	443010	727710	667313
EL(IC area)	ENSBTAP00000017069	ENSBTAG00000012847	429840	977730	572080	659883
EL(IC area)	ENSBTAP00000017816	ENSBTAG00000013390	929390	480540	565320	658417
EL(IC area)	ENSBTAP00000008987	ENSBTAG00000006838	168550	379110	1426000	657887
EL(IC area)	ENSBTAP00000002648	ENSBTAG00000002044	569550	587790	810420	655920
EL(IC area)	ENSBTAP00000015682	ENSBTAG00000011811	670130	546960	746260	654450
EL(IC area)	ENSBTAP00000050939	ENSBTAG00000012341	211440	950960	798030	653477
EL(IC area)	ENSBTAP00000004912	ENSBTAG00000003773	590770	776100	588480	651783
EL(IC area)	ENSBTAP00000010389	ENSBTAG00000007900	506450	690560	752620	649877
EL(IC area)	ENSBTAP00000003599	ENSBTAG00000002769	724430	645010	577410	648950
EL(IC area)	ENSBTAP00000020564	ENSBTAG00000015474	527900	779020	630460	645793
EL(IC area)	ENSBTAP00000003519	ENSBTAG00000002715	766760	357340	809730	644610
EL(IC area)	ENSBTAP00000016254	ENSBTAG00000012253	688970	590450	647040	642153
EL(IC area)	ENSBTAP00000012331	ENSBTAG00000009368	65123	442080	1419100	642101
EL(IC area)	ENSBTAP00000017860	ENSBTAG00000013423	747110	373870	801040	640673
EL(IC area)	ENSBTAP00000042008	ENSBTAG00000002783	626030	401420	890910	639453
EL(IC area)	ENSBTAP00000008948	ENSBTAG00000006806	1836300	81280	0	639193
EL(IC area)	ENSBTAP00000002938	ENSBTAG00000002279	632570	716000	561680	636750
EL(IC area)	ENSBTAP00000053174	ENSBTAG00000033662	592110	539880	775100	635697
EL(IC area)	ENSBTAP00000022718	ENSBTAG00000017082	966690	267270	655170	629710
EL(IC area)	ENSBTAP00000008130	ENSBTAG00000006187	100670	1209200	579070	629647
EL(IC area)	ENSBTAP00000034423	ENSBTAG00000024801	568070	815500	504640	629403
EL(IC area)	ENSBTAP00000033383	ENSBTAG00000024240	318340	773340	794210	628630
EL(IC area)	ENSBTAP00000006213	ENSBTAG00000004732	0	903730	976150	626627
EL(IC area)	ENSBTAP00000017279	ENSBTAG00000012997	344940	590970	943180	626363
EL(IC area)	ENSBTAP00000007254	ENSBTAG00000005517	200100	1327800	337200	621700
EL(IC area)	ENSBTAP00000011976	ENSBTAG00000009084	628240	785700	447940	620627
EL(IC area)	ENSBTAP00000002852	ENSBTAG00000002203	911850	297980	642490	617440
EL(IC area)	ENSBTAP00000027214	ENSBTAG00000020421	1848200	0	0	616067
EL(IC area)	ENSBTAP00000053664	ENSBTAG00000002804	715730	489680	641640	615683
EL(IC area)	ENSBTAP00000042824	ENSBTAG00000007450	507150	502420	820350	609973
EL(IC area)	ENSBTAP00000016359	ENSBTAG00000012330	531600	621270	671450	608107
EL(IC area)	ENSBTAP00000007021	ENSBTAG00000005338	580220	248550	995440	608070
EL(IC area)	ENSBTAP00000002408	ENSBTAG00000001844	287550	787580	746970	607367
EL(IC area)	ENSBTAP00000017090	ENSBTAG00000012858	1182500	66795	569690	606328
EL(IC area)	ENSBTAP00000012287	ENSBTAG00000009334	598390	517920	694430	603580
EL(IC area)	ENSBTAP00000011476	ENSBTAG00000008709	591120	591070	622070	601420
EL(IC area)	ENSBTAP00000035448	ENSBTAG00000008024	684570	482530	635940	601013
EL(IC area)	ENSBTAP00000019702	ENSBTAG00000014805	704920	934120	159330	599457
EL(IC area)	ENSBTAP00000013018	ENSBTAG00000009871	485520	807670	497490	596893
EL(IC area)	ENSBTAP00000010103	ENSBTAG00000007681	770840	630930	383790	595187
EL(IC area)	ENSBTAP00000006358	ENSBTAG00000004840	600460	598960	575000	591473
EL(IC area)	ENSBTAP00000007405	ENSBTAG00000005634	0	1150700	618500	589733
EL(IC area)	ENSBTAP00000007684	ENSBTAG00000005845	639400	564970	528690	577687
EL(IC area)	ENSBTAP00000011783	ENSBTAG00000008951	901260	324120	507370	577583
EL(IC area)	ENSBTAP00000047045	ENSBTAG00000021843	915920	396820	405900	572880
EL(IC area)	ENSBTAP00000037042	ENSBTAG00000026236	610770	646600	455880	571083
EL(IC area)	ENSBTAP00000040703	ENSBTAG00000018322	429300	591520	690870	570563
EL(IC area)	ENSBTAP00000005939	ENSBTAG00000004521	401220	615400	694800	570473
EL(IC area)	ENSBTAP00000049552	ENSBTAG00000019143	0	1711000	0	570333
EL(IC area)	ENSBTAP00000016845	ENSBTAG00000012681	469980	437310	787940	565077
EL(IC area)	ENSBTAP00000017614	ENSBTAG00000013240	824670	812560	52738	563323
EL(IC area)	ENSBTAP00000024007	ENSBTAG00000018033	663210	518060	507300	562857
EL(IC area)	ENSBTAP00000015848	ENSBTAG00000011943	613400	643480	431440	562773
EL(IC area)	ENSBTAP00000018242	ENSBTAG00000013726	498430	334160	855580	562723
EL(IC area)	ENSBTAP00000008216	ENSBTAG00000006262	903930	306720	472390	561013
EL(IC area)	ENSBTAP00000000581	ENSBTAG00000000458	1010800	324960	338910	558223
EL(IC area)	ENSBTAP00000014843	ENSBTAG00000011176	497570	688780	471250	552533
EL(IC area)	ENSBTAP00000041236	ENSBTAG00000022007	813610	225820	614780	551403
EL(IC area)	ENSBTAP00000011469	ENSBTAG00000008703	525050	652830	453430	543770
EL(IC area)	ENSBTAP00000003660	ENSBTAG00000002827	357860	603500	660600	540653
EL(IC area)	ENSBTAP00000036557	ENSBTAG00000032848	1112800	330290	174320	539137
EL(IC area)	ENSBTAP00000050712	ENSBTAG00000012632	230070	789250	597630	538983
EL(IC area)	ENSBTAP00000018963	ENSBTAG00000014272	611910	651540	345190	536213
EL(IC area)	ENSBTAP00000022548	ENSBTAG00000016952	765530	376300	456300	532710
EL(IC area)	ENSBTAP00000025007	ENSBTAG00000018784	579160	147590	870100	532283
EL(IC area)	ENSBTAP00000027066	ENSBTAG00000020308	322560	601710	668940	531070
EL(IC area)	ENSBTAP00000015059	ENSBTAG00000011330	521720	377410	671980	523703
EL(IC area)	ENSBTAP00000006605	ENSBTAG00000005016	705980	204200	659830	523337
EL(IC area)	ENSBTAP00000023165	ENSBTAG00000017426	522030	551630	496100	523253
EL(IC area)	ENSBTAP00000043294	ENSBTAG00000032388	786130	474320	305970	522140
EL(IC area)	ENSBTAP00000038492	ENSBTAG00000039025	70667	840880	645600	519049
EL(IC area)	ENSBTAP00000002045	ENSBTAG00000001565	625740	0	928150	517963
EL(IC area)	ENSBTAP00000006949	ENSBTAG00000032055	1033700	251120	245310	510043
EL(IC area)	ENSBTAP00000006219	ENSBTAG00000004738	348360	258410	918600	508457
EL(IC area)	ENSBTAP00000011952	ENSBTAG00000009067	470520	491020	562950	508163
EL(IC area)	ENSBTAP00000020277	ENSBTAG00000015240	748590	229760	544420	507590
EL(IC area)	ENSBTAP00000053628	ENSBTAG00000012882	341170	783040	395170	506460
EL(IC area)	ENSBTAP00000008809	ENSBTAG00000006702	499910	458440	555710	504687
EL(IC area)	ENSBTAP00000015750	ENSBTAG00000011866	600020	264200	647640	503953
EL(IC area)	ENSBTAP00000006978	ENSBTAG00000005304	233090	265790	1004900	501260
EL(IC area)	ENSBTAP00000051369	ENSBTAG00000004530	1488400	0	0	496133
EL(IC area)	ENSBTAP00000020600	ENSBTAG00000015499	635650	389380	450700	491910
EL(IC area)	ENSBTAP00000007338	ENSBTAG00000005586	416390	474880	582890	491387
EL(IC area)	ENSBTAP00000006347	ENSBTAG00000004833	718420	752930	0	490450
EL(IC area)	ENSBTAP00000034522	ENSBTAG00000034255	1098600	157480	214900	490327
EL(IC area)	ENSBTAP00000009771	ENSBTAG00000007430	181940	651060	634220	489073
EL(IC area)	ENSBTAP00000019064	ENSBTAG00000014337	0	524630	940110	488247
EL(IC area)	ENSBTAP00000024713	ENSBTAG00000018569	249560	898470	312140	486723
EL(IC area)	ENSBTAP00000029157	ENSBTAG00000021870	496140	362930	588720	482597
EL(IC area)	ENSBTAP00000020371	ENSBTAG00000015326	215800	786410	440010	480740
EL(IC area)	ENSBTAP00000050177	ENSBTAG00000022733	496030	945730	0	480587
EL(IC area)	ENSBTAP00000000941	ENSBTAG00000000704	666540	309930	464790	480420
EL(IC area)	ENSBTAP00000007890	ENSBTAG00000006007	356500	736240	326640	473127
EL(IC area)	ENSBTAP00000012183	ENSBTAG00000009246	430670	435200	553450	473107
EL(IC area)	ENSBTAP00000007691	ENSBTAG00000005847	407700	622980	387180	472620
EL(IC area)	ENSBTAP00000025255	ENSBTAG00000018973	244310	581790	585590	470563
EL(IC area)	ENSBTAP00000005604	ENSBTAG00000004280	0	155090	1239700	464930
EL(IC area)	ENSBTAP00000003355	ENSBTAG00000002591	0	0	1388400	462800
EL(IC area)	ENSBTAP00000019505	ENSBTAG00000014649	455940	496580	420440	457653
EL(IC area)	ENSBTAP00000022772	ENSBTAG00000017131	0	1363500	0	454500
EL(IC area)	ENSBTAP00000025196	ENSBTAG00000018933	721460	204940	433600	453333
EL(IC area)	ENSBTAP00000012161	ENSBTAG00000009228	386560	440340	523700	450200
EL(IC area)	ENSBTAP00000012827	ENSBTAG00000009725	814150	218520	314890	449187
EL(IC area)	ENSBTAP00000004159	ENSBTAG00000003201	207980	660820	468800	445867
EL(IC area)	ENSBTAP00000021497	ENSBTAG00000016151	0	0	1334300	444767
EL(IC area)	ENSBTAP00000005823	ENSBTAG00000004438	507950	399440	419480	442290
EL(IC area)	ENSBTAP00000020933	ENSBTAG00000015764	989880	0	334530	441470
EL(IC area)	ENSBTAP00000013127	ENSBTAG00000009951	447370	0	871990	439787
EL(IC area)	ENSBTAP00000035395	ENSBTAG00000025311	552010	346590	398790	432463
EL(IC area)	ENSBTAP00000008368	ENSBTAG00000006379	65541	661520	561110	429390
EL(IC area)	ENSBTAP00000053858	ENSBTAG00000019262	0	548760	721090	423283
EL(IC area)	ENSBTAP00000018370	ENSBTAG00000013825	992080	95809	151600	413163
EL(IC area)	ENSBTAP00000024051	ENSBTAG00000018065	500400	575030	162090	412507
EL(IC area)	ENSBTAP00000024799	ENSBTAG00000018639	303800	561710	368580	411363
EL(IC area)	ENSBTAP00000017293	ENSBTAG00000013004	178830	1051700	0	410177
EL(IC area)	ENSBTAP00000023090	ENSBTAG00000017367	353490	400910	474330	409577
EL(IC area)	ENSBTAP00000026511	ENSBTAG00000019900	201100	442250	582570	408640
EL(IC area)	ENSBTAP00000013699	ENSBTAG00000010378	186820	469790	566660	407757
EL(IC area)	ENSBTAP00000001071	ENSBTAG00000000810	642350	175320	395840	404503
EL(IC area)	ENSBTAP00000024445	ENSBTAG00000031267	544680	495090	173310	404360
EL(IC area)	ENSBTAP00000024934	ENSBTAG00000018732	467130	297530	444910	403190
EL(IC area)	ENSBTAP00000051729	ENSBTAG00000019284	429530	375000	404800	403110
EL(IC area)	ENSBTAP00000005606	ENSBTAG00000004281	288400	416480	500150	401677
EL(IC area)	ENSBTAP00000040249	ENSBTAG00000019105	543180	333920	314590	397230
EL(IC area)	ENSBTAP00000031126	ENSBTAG00000002069	0	1187200	0	395733
EL(IC area)	ENSBTAP00000047095	ENSBTAG00000006242	299390	394200	489540	394377
EL(IC area)	ENSBTAP00000037777	ENSBTAG00000011395	573380	348160	258400	393313
EL(IC area)	ENSBTAP00000037502	ENSBTAG00000002402	700500	177720	281270	386497
EL(IC area)	ENSBTAP00000037730	ENSBTAG00000034222	423410	340900	393160	385823
EL(IC area)	ENSBTAP00000050599	ENSBTAG00000038842	536330	244730	359760	380273
EL(IC area)	ENSBTAP00000008292	ENSBTAG00000006320	221940	503410	408710	378020
EL(IC area)	ENSBTAP00000020108	ENSBTAG00000015112	151150	386080	587510	374913
EL(IC area)	ENSBTAP00000029285	ENSBTAG00000025450	142860	381400	588390	370883
EL(IC area)	ENSBTAP00000041797	ENSBTAG00000006712	295860	513910	301200	370323
EL(IC area)	ENSBTAP00000020580	ENSBTAG00000015490	412100	385420	311860	369793
EL(IC area)	ENSBTAP00000008931	ENSBTAG00000006790	487730	0	614620	367450
EL(IC area)	ENSBTAP00000019872	ENSBTAG00000014927	310910	502220	268920	360683
EL(IC area)	ENSBTAP00000001955	ENSBTAG00000015186	588350	236840	256660	360617
EL(IC area)	ENSBTAP00000033865	ENSBTAG00000004059	795060	90667	187770	357832
EL(IC area)	ENSBTAP00000014666	ENSBTAG00000011043	403480	224070	439690	355747
EL(IC area)	ENSBTAP00000023218	ENSBTAG00000017465	631320	210340	218420	353360
EL(IC area)	ENSBTAP00000025405	ENSBTAG00000019085	610720	252120	185470	349437
EL(IC area)	ENSBTAP00000046068	ENSBTAG00000034691	302850	375920	364100	347623
EL(IC area)	ENSBTAP00000024159	ENSBTAG00000018153	460200	328150	245510	344620
EL(IC area)	ENSBTAP00000016368	ENSBTAG00000012338	445060	134660	452130	343950
EL(IC area)	ENSBTAP00000043007	ENSBTAG00000021160	278890	593180	157340	343137
EL(IC area)	ENSBTAP00000019916	ENSBTAG00000014958	415410	166730	439190	340443
EL(IC area)	ENSBTAP00000014645	ENSBTAG00000011024	841840	0	154440	332093
EL(IC area)	ENSBTAP00000016201	ENSBTAG00000033326	896680	90280	0	328987
EL(IC area)	ENSBTAP00000003433	ENSBTAG00000002650	273710	361670	344410	326597
EL(IC area)	ENSBTAP00000020696	ENSBTAG00000015557	243760	452580	239740	312027
EL(IC area)	ENSBTAP00000012969	ENSBTAG00000009839	316620	422930	176120	305223
EL(IC area)	ENSBTAP00000026189	ENSBTAG00000019652	329740	331640	254250	305210
EL(IC area)	ENSBTAP00000025152	ENSBTAG00000018897	154880	95255	652190	300775
EL(IC area)	ENSBTAP00000013985	ENSBTAG00000010577	112860	246180	539300	299447
EL(IC area)	ENSBTAP00000037744	ENSBTAG00000014447	258770	268010	370250	299010
EL(IC area)	ENSBTAP00000023254	ENSBTAG00000017497	332510	310560	242820	295297
EL(IC area)	ENSBTAP00000006532	ENSBTAG00000005714	0	449850	434710	294853
EL(IC area)	ENSBTAP00000015885	ENSBTAG00000011971	0	592700	284550	292417
EL(IC area)	ENSBTAP00000027889	ENSBTAG00000020938	355690	283670	232110	290490
EL(IC area)	ENSBTAP00000002587	ENSBTAG00000001996	486970	0	373610	286860
EL(IC area)	ENSBTAP00000008060	ENSBTAG00000006122	237570	224950	396050	286190
EL(IC area)	ENSBTAP00000001140	ENSBTAG00000000855	290610	355140	199670	281807
EL(IC area)	ENSBTAP00000012055	ENSBTAG00000009149	844340	0	0	281447
EL(IC area)	ENSBTAP00000036278	ENSBTAG00000025762	423700	238120	176680	279500
EL(IC area)	ENSBTAP00000018100	ENSBTAG00000013615	818070	0	0	272690
EL(IC area)	ENSBTAP00000026278	ENSBTAG00000019718	0	702470	114830	272433
EL(IC area)	ENSBTAP00000042092	ENSBTAG00000011127	194090	333850	266830	264923
EL(IC area)	ENSBTAP00000007309	ENSBTAG00000005557	0	690480	104190	264890
EL(IC area)	ENSBTAP00000011146	ENSBTAG00000008471	132490	408780	245890	262387
EL(IC area)	ENSBTAP00000014960	ENSBTAG00000011257	294940	275350	212400	260897
EL(IC area)	ENSBTAP00000008902	ENSBTAG00000006765	545670	102670	131220	259853
EL(IC area)	ENSBTAP00000022276	ENSBTAG00000016751	101760	307940	365270	258323
EL(IC area)	ENSBTAP00000023406	ENSBTAG00000017605	404290	174740	195540	258190
EL(IC area)	ENSBTAP00000002695	ENSBTAG00000002086	145590	414150	214780	258173
EL(IC area)	ENSBTAP00000018822	ENSBTAG00000014161	185450	131820	454970	257413
EL(IC area)	ENSBTAP00000020308	ENSBTAG00000015267	548440	79229	143220	256963
EL(IC area)	ENSBTAP00000029755	ENSBTAG00000022102	291340	254120	217340	254267
EL(IC area)	ENSBTAP00000013758	ENSBTAG00000010426	261860	284170	216310	254113
EL(IC area)	ENSBTAP00000000085	ENSBTAG00000000077	131140	318250	308530	252640
EL(IC area)	ENSBTAP00000014951	ENSBTAG00000011256	0	472570	280480	251017
EL(IC area)	ENSBTAP00000007967	ENSBTAG00000006065	435920	193350	122740	250670
EL(IC area)	ENSBTAP00000019302	ENSBTAG00000014521	214290	280910	256760	250653
EL(IC area)	ENSBTAP00000006030	ENSBTAG00000004593	127590	321970	285460	245007
EL(IC area)	ENSBTAP00000018998	ENSBTAG00000014299	268590	225740	237440	243923
EL(IC area)	ENSBTAP00000020078	ENSBTAG00000015086	282720	207630	233050	241133
EL(IC area)	ENSBTAP00000021166	ENSBTAG00000015917	280850	0	441190	240680
EL(IC area)	ENSBTAP00000053352	ENSBTAG00000018236	0	353610	363730	239113
EL(IC area)	ENSBTAP00000029018	ENSBTAG00000021769	179330	196210	334110	236550
EL(IC area)	ENSBTAP00000033452	ENSBTAG00000009698	52427	483040	169480	234982
EL(IC area)	ENSBTAP00000021641	ENSBTAG00000016269	213980	153810	333560	233783
EL(IC area)	ENSBTAP00000014463	ENSBTAG00000010890	0	293200	398420	230540
EL(IC area)	ENSBTAP00000025697	ENSBTAG00000019299	181430	201200	304910	229180
EL(IC area)	ENSBTAP00000012308	ENSBTAG00000009351	683400	0	0	227800
EL(IC area)	ENSBTAP00000009714	ENSBTAG00000007389	196060	181240	305400	227567
EL(IC area)	ENSBTAP00000000486	ENSBTAG00000000375	96364	162480	419610	226151
EL(IC area)	ENSBTAP00000017525	ENSBTAG00000013168	331990	124980	220230	225733
EL(IC area)	ENSBTAP00000018261	ENSBTAG00000013745	0	290230	383050	224427
EL(IC area)	ENSBTAP00000025250	ENSBTAG00000018970	144320	326660	196500	222493
EL(IC area)	ENSBTAP00000033188	ENSBTAG00000021024	365990	151480	150010	222493
EL(IC area)	ENSBTAP00000038767	ENSBTAG00000027173	286280	240730	135390	220800
EL(IC area)	ENSBTAP00000029340	ENSBTAG00000039995	0	364520	295630	220050
EL(IC area)	ENSBTAP00000014566	ENSBTAG00000010971	594850	0	63582	219477
EL(IC area)	ENSBTAP00000003926	ENSBTAG00000038409	101910	132510	418520	217647
EL(IC area)	ENSBTAP00000052226	ENSBTAG00000025617	272310	181310	194310	215977
EL(IC area)	ENSBTAP00000011107	ENSBTAG00000008442	109750	251960	283530	215080
EL(IC area)	ENSBTAP00000001452	ENSBTAG00000001097	567950	36329	32230	212170
EL(IC area)	ENSBTAP00000030993	ENSBTAG00000011250	112730	257370	258380	209493
EL(IC area)	ENSBTAP00000023592	ENSBTAG00000017744	282910	251370	92883	209054
EL(IC area)	ENSBTAP00000014978	ENSBTAG00000011274	183490	280350	162590	208810
EL(IC area)	ENSBTAP00000010569	ENSBTAG00000008034	251360	174280	200700	208780
EL(IC area)	ENSBTAP00000039862	ENSBTAG00000016648	21053	299040	300660	206918
EL(IC area)	ENSBTAP00000029404	ENSBTAG00000006730	334310	136590	140510	203803
EL(IC area)	ENSBTAP00000004538	ENSBTAG00000003492	576070	15695	15276	202347
EL(IC area)	ENSBTAP00000042343	ENSBTAG00000031669	0	291940	308000	199980
EL(IC area)	ENSBTAP00000020681	ENSBTAG00000015567	56322	530190	0	195504
EL(IC area)	ENSBTAP00000008363	ENSBTAG00000006374	584020	0	0	194673
EL(IC area)	ENSBTAP00000008933	ENSBTAG00000006792	583700	0	0	194567
EL(IC area)	ENSBTAP00000006736	ENSBTAG00000005108	170520	139330	263750	191200
EL(IC area)	ENSBTAP00000017339	ENSBTAG00000013045	236170	178520	150400	188363
EL(IC area)	ENSBTAP00000017837	ENSBTAG00000013408	559640	0	0	186547
EL(IC area)	ENSBTAP00000011834	ENSBTAG00000008990	0	461270	97695	186322
EL(IC area)	ENSBTAP00000053152	ENSBTAG00000043563	75009	87323	392900	185077
EL(IC area)	ENSBTAP00000003503	ENSBTAG00000002706	348630	0	205930	184853
EL(IC area)	ENSBTAP00000026544	ENSBTAG00000019926	0	554050	0	184683
EL(IC area)	ENSBTAP00000040899	ENSBTAG00000016311	120950	0	427310	182753
EL(IC area)	ENSBTAP00000006494	ENSBTAG00000004937	229860	136930	180050	182280
EL(IC area)	ENSBTAP00000017301	ENSBTAG00000013013	0	215120	330540	181887
EL(IC area)	ENSBTAP00000043412	ENSBTAG00000017565	71324	324790	143050	179721
EL(IC area)	ENSBTAP00000021517	ENSBTAG00000016161	50922	342880	141610	178471
EL(IC area)	ENSBTAP00000040764	ENSBTAG00000007341	161450	201610	166140	176400
EL(IC area)	ENSBTAP00000042131	ENSBTAG00000031509	347000	0	181590	176197
EL(IC area)	ENSBTAP00000021209	ENSBTAG00000015950	0	197600	326550	174717
EL(IC area)	ENSBTAP00000025343	ENSBTAG00000019040	147160	163280	204010	171483
EL(IC area)	ENSBTAP00000009888	ENSBTAG00000007512	109800	69878	332040	170573
EL(IC area)	ENSBTAP00000003515	ENSBTAG00000002714	202600	172200	134740	169847
EL(IC area)	ENSBTAP00000010198	ENSBTAG00000007757	252780	119170	128870	166940
EL(IC area)	ENSBTAP00000014537	ENSBTAG00000010948	41220	384810	71094	165708
EL(IC area)	ENSBTAP00000018925	ENSBTAG00000014238	0	198860	297000	165287
EL(IC area)	ENSBTAP00000005074	ENSBTAG00000003880	428920	29725	36569	165071
EL(IC area)	ENSBTAP00000004480	ENSBTAG00000003450	0	211850	282700	164850
EL(IC area)	ENSBTAP00000016830	ENSBTAG00000012667	0	244260	249020	164427
EL(IC area)	ENSBTAP00000034483	ENSBTAG00000019929	0	253680	239450	164377
EL(IC area)	ENSBTAP00000007283	ENSBTAG00000005540	0	215750	274300	163350
EL(IC area)	ENSBTAP00000049933	ENSBTAG00000003017	142660	135750	206100	161503
EL(IC area)	ENSBTAP00000026785	ENSBTAG00000020108	0	251630	229830	160487
EL(IC area)	ENSBTAP00000027941	ENSBTAG00000020980	413820	30124	31323	158422
EL(IC area)	ENSBTAP00000044276	ENSBTAG00000003410	310280	163580	0	157953
EL(IC area)	ENSBTAP00000010212	ENSBTAG00000007766	0	243480	218040	153840
EL(IC area)	ENSBTAP00000030131	ENSBTAG00000022294	0	232060	221450	151170
EL(IC area)	ENSBTAP00000019566	ENSBTAG00000014700	96461	178010	171700	148724
EL(IC area)	ENSBTAP00000031396	ENSBTAG00000011998	294860	33335	117530	148575
EL(IC area)	ENSBTAP00000012884	ENSBTAG00000009768	104450	267920	72869	148413
EL(IC area)	ENSBTAP00000003897	ENSBTAG00000002995	229250	114880	95177	146436
EL(IC area)	ENSBTAP00000048821	ENSBTAG00000034918	438190	0	0	146063
EL(IC area)	ENSBTAP00000022386	ENSBTAG00000016828	112910	149810	163650	142123
EL(IC area)	ENSBTAP00000021099	ENSBTAG00000015874	0	100760	321550	140770
EL(IC area)	ENSBTAP00000045766	ENSBTAG00000010945	67386	49724	299440	138850
EL(IC area)	ENSBTAP00000002116	ENSBTAG00000001610	148450	264740	0	137730
EL(IC area)	ENSBTAP00000009173	ENSBTAG00000006978	135330	272560	0	135963
EL(IC area)	ENSBTAP00000003194	ENSBTAG00000002460	407720	0	0	135907
EL(IC area)	ENSBTAP00000041650	ENSBTAG00000000504	82418	96966	225990	135125
EL(IC area)	ENSBTAP00000040563	ENSBTAG00000009617	0	141910	259550	133820
EL(IC area)	ENSBTAP00000032777	ENSBTAG00000001140	0	143450	256730	133393
EL(IC area)	ENSBTAP00000022213	ENSBTAG00000016711	0	209610	183130	130913
EL(IC area)	ENSBTAP00000011009	ENSBTAG00000008361	332650	26292	27072	128671
EL(IC area)	ENSBTAP00000022642	ENSBTAG00000017028	233250	108110	43419	128260
EL(IC area)	ENSBTAP00000016399	ENSBTAG00000012350	0	384480	0	128160
EL(IC area)	ENSBTAP00000003764	ENSBTAG00000002896	0	173130	210640	127923
EL(IC area)	ENSBTAP00000008111	ENSBTAG00000006168	0	170220	207730	125983
EL(IC area)	ENSBTAP00000023183	ENSBTAG00000017441	38071	195500	136450	123340
EL(IC area)	ENSBTAP00000020272	ENSBTAG00000015241	0	192440	177500	123313
EL(IC area)	ENSBTAP00000019929	ENSBTAG00000014971	125600	173280	68851	122577
EL(IC area)	ENSBTAP00000001995	ENSBTAG00000001523	196640	168020	0	121553
EL(IC area)	ENSBTAP00000027246	ENSBTAG00000020446	129350	79167	154020	120846
EL(IC area)	ENSBTAP00000053621	ENSBTAG00000009732	163340	87593	110710	120548
EL(IC area)	ENSBTAP00000016378	ENSBTAG00000012344	186910	171460	0	119457
EL(IC area)	ENSBTAP00000015713	ENSBTAG00000011839	119600	0	230950	116850
EL(IC area)	ENSBTAP00000015669	ENSBTAG00000011805	112380	74911	161740	116344
EL(IC area)	ENSBTAP00000030039	ENSBTAG00000007976	0	264050	84741	116264
EL(IC area)	ENSBTAP00000022292	ENSBTAG00000016762	0	214450	133250	115900
EL(IC area)	ENSBTAP00000007177	ENSBTAG00000005455	226740	53439	67334	115838
EL(IC area)	ENSBTAP00000018473	ENSBTAG00000013912	0	136430	208020	114817
EL(IC area)	ENSBTAP00000048838	ENSBTAG00000034454	255540	0	87991	114510
EL(IC area)	ENSBTAP00000000358	ENSBTAG00000000286	98208	127120	108310	111213
EL(IC area)	ENSBTAP00000027665	ENSBTAG00000020759	0	150490	180200	110230
EL(IC area)	ENSBTAP00000024550	ENSBTAG00000018446	36843	220960	71187	109663
EL(IC area)	ENSBTAP00000020806	ENSBTAG00000005997	0	223420	103940	109120
EL(IC area)	ENSBTAP00000005296	ENSBTAG00000004051	129020	0	191550	106857
EL(IC area)	ENSBTAP00000024227	ENSBTAG00000018201	51653	88216	174380	104750
EL(IC area)	ENSBTAP00000018026	ENSBTAG00000013557	308600	0	0	102867
EL(IC area)	ENSBTAP00000021025	ENSBTAG00000015828	236730	42062	27229	102007
EL(IC area)	ENSBTAP00000007052	ENSBTAG00000005364	111310	107200	84486	100999
EL(IC area)	ENSBTAP00000022710	ENSBTAG00000017077	246250	21414	26217	97960.3
EL(IC area)	ENSBTAP00000030425	ENSBTAG00000022489	90311	0	201520	97277
EL(IC area)	ENSBTAP00000032374	ENSBTAG00000014081	49660	132710	107130	96500
EL(IC area)	ENSBTAP00000045033	ENSBTAG00000003645	0	285870	0	95290
EL(IC area)	ENSBTAP00000010863	ENSBTAG00000008254	0	282340	0	94113.3
EL(IC area)	ENSBTAP00000010381	ENSBTAG00000007893	126940	0	149770	92236.7
EL(IC area)	ENSBTAP00000012835	ENSBTAG00000009733	37090	131760	104460	91103.3
EL(IC area)	ENSBTAP00000014308	ENSBTAG00000010801	272990	0	0	90996.7
EL(IC area)	ENSBTAP00000004736	ENSBTAG00000003632	0	216000	53847	89949
EL(IC area)	ENSBTAP00000022896	ENSBTAG00000017233	129590	139980	0	89856.7
EL(IC area)	ENSBTAP00000025945	ENSBTAG00000019478	194590	31852	32782	86408
EL(IC area)	ENSBTAP00000041666	ENSBTAG00000019150	221780	0	36893	86224.3
EL(IC area)	ENSBTAP00000017739	ENSBTAG00000013340	256810	0	0	85603.3
EL(IC area)	ENSBTAP00000031959	ENSBTAG00000010480	0	118360	135320	84560
EL(IC area)	ENSBTAP00000048817	ENSBTAG00000021125	51778	103630	95149	83519
EL(IC area)	ENSBTAP00000027708	ENSBTAG00000020792	0	119590	129960	83183.3
EL(IC area)	ENSBTAP00000004656	ENSBTAG00000003577	0	153200	95838	83012.7
EL(IC area)	ENSBTAP00000003403	ENSBTAG00000002628	0	122500	125040	82513.3
EL(IC area)	ENSBTAP00000013726	ENSBTAG00000010395	207430	30505	0	79311.7
EL(IC area)	ENSBTAP00000004949	ENSBTAG00000003804	0	95927	134140	76689
EL(IC area)	ENSBTAP00000000211	ENSBTAG00000000186	0	113660	116400	76686.7
EL(IC area)	ENSBTAP00000023258	ENSBTAG00000017498	0	170330	57570	75966.7
EL(IC area)	ENSBTAP00000012886	ENSBTAG00000009770	0	99492	127380	75624
EL(IC area)	ENSBTAP00000023084	ENSBTAG00000017361	92954	92903	35838	73898.3
EL(IC area)	ENSBTAP00000004272	ENSBTAG00000003300	0	87102	133810	73637.3
EL(IC area)	ENSBTAP00000016896	ENSBTAG00000012704	0	219640	0	73213.3
EL(IC area)	ENSBTAP00000002770	ENSBTAG00000002137	61908	38002	119550	73153.3
EL(IC area)	ENSBTAP00000042661	ENSBTAG00000031917	0	215130	0	71710
EL(IC area)	ENSBTAP00000027868	ENSBTAG00000020922	93981	0	118970	70983.7
EL(IC area)	ENSBTAP00000005782	ENSBTAG00000004409	0	138350	73878	70742.7
EL(IC area)	ENSBTAP00000024348	ENSBTAG00000018295	48780	102220	59996	70332
EL(IC area)	ENSBTAP00000005986	ENSBTAG00000004557	0	95945	113760	69901.7
EL(IC area)	ENSBTAP00000025079	ENSBTAG00000018838	146830	62631	0	69820.3
EL(IC area)	ENSBTAP00000024225	ENSBTAG00000002960	0	0	208930	69643.3
EL(IC area)	ENSBTAP00000001290	ENSBTAG00000000974	61504	59631	84164	68433
EL(IC area)	ENSBTAP00000022588	ENSBTAG00000016984	204980	0	0	68326.7
EL(IC area)	ENSBTAP00000043333	ENSBTAG00000016211	44144	68601	78661	63802
EL(IC area)	ENSBTAP00000018206	ENSBTAG00000013699	0	103320	87408	63576
EL(IC area)	ENSBTAP00000007993	ENSBTAG00000006082	138890	28214	23426	63510
EL(IC area)	ENSBTAP00000016642	ENSBTAG00000012537	0	187350	0	62450
EL(IC area)	ENSBTAP00000044292	ENSBTAG00000018937	0	128780	58121	62300.3
EL(IC area)	ENSBTAP00000011109	ENSBTAG00000008443	64949	33383	87039	61790.3
EL(IC area)	ENSBTAP00000006376	ENSBTAG00000004850	0	106910	75912	60940.7
EL(IC area)	ENSBTAP00000011762	ENSBTAG00000008935	33255	60277	84021	59184.3
EL(IC area)	ENSBTAP00000014015	ENSBTAG00000010593	57458	77771	33694	56307.7
EL(IC area)	ENSBTAP00000008193	ENSBTAG00000006241	167230	0	0	55743.3
EL(IC area)	ENSBTAP00000000246	ENSBTAG00000000207	0	0	166730	55576.7
EL(IC area)	ENSBTAP00000025864	ENSBTAG00000019412	43119	36326	86784	55409.7
EL(IC area)	ENSBTAP00000026786	ENSBTAG00000020109	9895.2	65848	87122	54288.4
EL(IC area)	ENSBTAP00000013522	ENSBTAG00000010234	0	87738	73320	53686
EL(IC area)	ENSBTAP00000043087	ENSBTAG00000021091	0	119660	37954	52538
EL(IC area)	ENSBTAP00000015635	ENSBTAG00000011770	0	74125	82137	52087.3
EL(IC area)	ENSBTAP00000001266	ENSBTAG00000000957	54563	45202	53496	51087
EL(IC area)	ENSBTAP00000008726	ENSBTAG00000006644	0	152510	0	50836.7
EL(IC area)	ENSBTAP00000002824	ENSBTAG00000002177	0	150170	0	50056.7
EL(IC area)	ENSBTAP00000021501	ENSBTAG00000016152	0	149180	0	49726.7
EL(IC area)	ENSBTAP00000019351	ENSBTAG00000014558	0	67350	76252	47867.3
EL(IC area)	ENSBTAP00000002023	ENSBTAG00000001545	0	143490	0	47830
EL(IC area)	ENSBTAP00000029103	ENSBTAG00000021832	110390	0	31716	47368.7
EL(IC area)	ENSBTAP00000005832	ENSBTAG00000004448	141090	0	0	47030
EL(IC area)	ENSBTAP00000001704	ENSBTAG00000001292	0	139860	0	46620
EL(IC area)	ENSBTAP00000028490	ENSBTAG00000021370	45694	56677	35829	46066.7
EL(IC area)	ENSBTAP00000016216	ENSBTAG00000012225	68921	27985	40408	45771.3
EL(IC area)	ENSBTAP00000010366	ENSBTAG00000007881	133190	0	0	44396.7
EL(IC area)	ENSBTAP00000011767	ENSBTAG00000008938	0	103960	27813	43924.3
EL(IC area)	ENSBTAP00000027046	ENSBTAG00000020294	0	67991	62905	43632
EL(IC area)	ENSBTAP00000008082	ENSBTAG00000006142	0	39961	89453	43138
EL(IC area)	ENSBTAP00000016346	ENSBTAG00000012317	129390	0	0	43130
EL(IC area)	ENSBTAP00000025201	ENSBTAG00000018936	0	102510	26520	43010
EL(IC area)	ENSBTAP00000024101	ENSBTAG00000018108	0	126000	0	42000
EL(IC area)	ENSBTAP00000037110	ENSBTAG00000026278	0	71074	52811	41295
EL(IC area)	ENSBTAP00000006689	ENSBTAG00000005075	0	0	117540	39180
EL(IC area)	ENSBTAP00000000962	ENSBTAG00000000720	117460	0	0	39153.3
EL(IC area)	ENSBTAP00000021373	ENSBTAG00000016061	12919	11292	89439	37883.3
EL(IC area)	ENSBTAP00000053663	ENSBTAG00000017567	0	112880	0	37626.7
EL(IC area)	ENSBTAP00000009687	ENSBTAG00000007367	0	68062	43986	37349.3
EL(IC area)	ENSBTAP00000029099	ENSBTAG00000021829	0	0	111050	37016.7
EL(IC area)	ENSBTAP00000034568	ENSBTAG00000011382	81730	22056	7180.2	36988.7
EL(IC area)	ENSBTAP00000045487	ENSBTAG00000007176	0	46032	63058	36363.3
EL(IC area)	ENSBTAP00000014044	ENSBTAG00000022564	0	0	107820	35940
EL(IC area)	ENSBTAP00000029256	ENSBTAG00000021944	88133	17815	0	35316
EL(IC area)	ENSBTAP00000007277	ENSBTAG00000005533	27999	76481	0	34826.7
EL(IC area)	ENSBTAP00000020219	ENSBTAG00000015195	0	60298	42775	34357.7
EL(IC area)	ENSBTAP00000012432	ENSBTAG00000009446	0	100890	0	33630
EL(IC area)	ENSBTAP00000004408	ENSBTAG00000003399	0	100870	0	33623.3
EL(IC area)	ENSBTAP00000015834	ENSBTAG00000011934	27960	0	71399	33119.7
EL(IC area)	ENSBTAP00000051112	ENSBTAG00000015172	19293	79553	0	32948.7
EL(IC area)	ENSBTAP00000017239	ENSBTAG00000012966	97340	0	0	32446.7
EL(IC area)	ENSBTAP00000023082	ENSBTAG00000017358	0	29903	66415	32106
EL(IC area)	ENSBTAP00000037402	ENSBTAG00000010428	0	45380	48389	31256.3
EL(IC area)	ENSBTAP00000000240	ENSBTAG00000000203	68358	25353	0	31237
EL(IC area)	ENSBTAP00000039865	ENSBTAG00000027795	89765	0	0	29921.7
EL(IC area)	ENSBTAP00000020286	ENSBTAG00000015249	52900	36401	0	29767
EL(IC area)	ENSBTAP00000000573	ENSBTAG00000000448	0	89173	0	29724.3
EL(IC area)	ENSBTAP00000013207	ENSBTAG00000010013	0	85245	0	28415
EL(IC area)	ENSBTAP00000015787	ENSBTAG00000011899	0	0	81965	27321.7
EL(IC area)	ENSBTAP00000021524	ENSBTAG00000016168	0	57857	23998	27285
EL(IC area)	ENSBTAP00000042872	ENSBTAG00000015077	0	50148	31438	27195.3
EL(IC area)	ENSBTAP00000023783	ENSBTAG00000017894	0	76675	0	25558.3
EL(IC area)	ENSBTAP00000008971	ENSBTAG00000006824	0	0	76010	25336.7
EL(IC area)	ENSBTAP00000002051	ENSBTAG00000001568	75421	0	0	25140.3
EL(IC area)	ENSBTAP00000011640	ENSBTAG00000008840	31202	0	42874	24692
EL(IC area)	ENSBTAP00000017428	ENSBTAG00000013111	73952	0	0	24650.7
EL(IC area)	ENSBTAP00000040462	ENSBTAG00000011950	0	72316	0	24105.3
EL(IC area)	ENSBTAP00000024373	ENSBTAG00000018317	0	53548	18428	23992
EL(IC area)	ENSBTAP00000007434	ENSBTAG00000004751	69263	0	0	23087.7
EL(IC area)	ENSBTAP00000026332	ENSBTAG00000019759	66721	0	0	22240.3
EL(IC area)	ENSBTAP00000008011	ENSBTAG00000006096	0	65082	0	21694
EL(IC area)	ENSBTAP00000002065	ENSBTAG00000001578	58387	0	0	19462.3
EL(IC area)	ENSBTAP00000049149	ENSBTAG00000017021	0	33150	25025	19391.7
EL(IC area)	ENSBTAP00000026258	ENSBTAG00000019700	0	57874	0	19291.3
EL(IC area)	ENSBTAP00000019510	ENSBTAG00000014653	55675	0	0	18558.3
EL(IC area)	ENSBTAP00000042212	ENSBTAG00000031567	0	41590	12535	18041.7
EL(IC area)	ENSBTAP00000025854	ENSBTAG00000019406	0	53325	0	17775
EL(IC area)	ENSBTAP00000006586	ENSBTAG00000005002	0	18550	34273	17607.7
EL(IC area)	ENSBTAP00000008826	ENSBTAG00000019708	37707	4659	7727	16697.7
EL(IC area)	ENSBTAP00000045593	ENSBTAG00000034285	0	7041.3	42927	16656.1
EL(IC area)	ENSBTAP00000003953	ENSBTAG00000003037	45761	0	0	15253.7
EL(IC area)	ENSBTAP00000007838	ENSBTAG00000005973	0	45718	0	15239.3
EL(IC area)	ENSBTAP00000020634	ENSBTAG00000015527	29306	0	15820	15042
EL(IC area)	ENSBTAP00000012949	ENSBTAG00000009822	0	13174	31469	14881
EL(IC area)	ENSBTAP00000001863	ENSBTAG00000001420	0	29251	14445	14565.3
EL(IC area)	ENSBTAP00000044680	ENSBTAG00000033398	0	0	43537	14512.3
EL(IC area)	ENSBTAP00000031895	ENSBTAG00000007331	0	43305	0	14435
EL(IC area)	ENSBTAP00000029362	ENSBTAG00000030174	32693	7542.7	0	13411.9
EL(IC area)	ENSBTAP00000022388	ENSBTAG00000016830	0	38954	0	12984.7
EL(IC area)	ENSBTAP00000023552	ENSBTAG00000017704	0	24478	13763	12747
EL(IC area)	ENSBTAP00000037204	ENSBTAG00000001579	0	33128	0	11042.7
EL(IC area)	ENSBTAP00000016033	ENSBTAG00000012090	0	0	29463	9821
EL(IC area)	ENSBTAP00000007959	ENSBTAG00000006059	28687	0	0	9562.33
EL(IC area)	ENSBTAP00000010077	ENSBTAG00000007658	0	28404	0	9468
EL(IC area)	ENSBTAP00000005346	ENSBTAG00000004093	0	0	24262	8087.33
EL(IC area)	ENSBTAP00000053342	ENSBTAG00000009897	0	23257	0	7752.33
EL(IC area)	ENSBTAP00000043215	ENSBTAG00000021964	22838	0	0	7612.67
EL(IC area)	ENSBTAP00000018403	ENSBTAG00000013854	4248.3	13267	4425.3	7313.53
EL(IC area)	ENSBTAP00000029088	ENSBTAG00000021820	0	0	21890	7296.67
EL(IC area)	ENSBTAP00000029974	ENSBTAG00000017949	0	19412	0	6470.67
EL(IC area)	ENSBTAP00000005452	ENSBTAG00000039178	0	17629	0	5876.33
EL(IC area)	ENSBTAP00000025985	ENSBTAG00000019508	0	16567	0	5522.33
EL(IC area)	ENSBTAP00000012108	ENSBTAG00000009188	0	15570	0	5190
EL(IC area)	ENSBTAP00000012940	ENSBTAG00000009813	0	13254	0	4418
EL(IC area)	ENSBTAP00000018774	ENSBTAG00000014127	5568	7348.7	0	4305.57
EL(IC area)	ENSBTAP00000005577	ENSBTAG00000004259	0	6801.5	5621.6	4141.03
EL(IC area)	ENSBTAP00000024169	ENSBTAG00000018160	0	11982	0	3994
EL(IC area)	ENSBTAP00000012154	ENSBTAG00000009223	4739.8	5449.8	0	3396.53
EL(IC area)	ENSBTAP00000040493	ENSBTAG00000004556	0	0	9991.3	3330.43
EL(IC area)	ENSBTAP00000007519	ENSBTAG00000005718	3758.3	0	6084.5	3280.93
EL(IC area)	ENSBTAP00000020677	ENSBTAG00000015562	1285.2	0	1696.3	993.833

## Sheet: Total proteins in C area (P)
Table S4 Total proteins identified in C areas of P group
Biological sample name	EnsemblProteinID	EnsemblGeneID	LFQ Intensity of Sample 1	LFQ Intensity of Sample 2	LFQ Intensity of Sample 3	Average
EP(C area)	ENSBTAP00000022763	ENSBTAG00000017121	8669800000	4854700000	3317800000	5614100000
EP(C area)	ENSBTAP00000036954	ENSBTAG00000014614	2505500000	2205200000	2687200000	2.46597e+09
EP(C area)	ENSBTAP00000008132	ENSBTAG00000006189	3062800000	1964400000	2344600000	2.45727e+09
EP(C area)	ENSBTAP00000017420	ENSBTAG00000013103	803750000	828440000	3491700000	1.70796e+09
EP(C area)	ENSBTAP00000043063	ENSBTAG00000038748	2108500000	919760000	493790000	1.17402e+09
EP(C area)	ENSBTAP00000053669	ENSBTAG00000026986	876820000	693570000	1484600000	1018330000
EP(C area)	ENSBTAP00000024572	ENSBTAG00000018463	1460700000	859470000	719060000	1.01308e+09
EP(C area)	ENSBTAP00000030179	ENSBTAG00000011190	828560000	1105700000	973330000	9.69197e+08
EP(C area)	ENSBTAP00000009564	ENSBTAG00000007273	930230000	772040000	775610000	825960000
EP(C area)	ENSBTAP00000016499	ENSBTAG00000012409	703970000	670060000	877370000	7.50467e+08
EP(C area)	ENSBTAP00000021273	ENSBTAG00000015988	628810000	770300000	831970000	7.43693e+08
EP(C area)	ENSBTAP00000022034	ENSBTAG00000026417	1159500000	532450000	532210000	7.41387e+08
EP(C area)	ENSBTAP00000041616	ENSBTAG00000031160	978130000	647040000	538370000	721180000
EP(C area)	ENSBTAP00000018479	ENSBTAG00000030190	550150000	485990000	708840000	581660000
EP(C area)	ENSBTAP00000003376	ENSBTAG00000002608	597480000	352840000	736340000	562220000
EP(C area)	ENSBTAP00000008372	ENSBTAG00000025274	466910000	420850000	664630000	5.17463e+08
EP(C area)	ENSBTAP00000020080	ENSBTAG00000015089	458620000	520870000	518560000	499350000
EP(C area)	ENSBTAP00000049867	ENSBTAG00000018255	408850000	475470000	563980000	4.82767e+08
EP(C area)	ENSBTAP00000007041	ENSBTAG00000005353	543180000	501240000	396550000	4.80323e+08
EP(C area)	ENSBTAP00000038184	ENSBTAG00000039992	443040000	356780000	419430000	4.06417e+08
EP(C area)	ENSBTAP00000012655	ENSBTAG00000009615	363660000	402490000	352150000	3.72767e+08
EP(C area)	ENSBTAP00000015668	ENSBTAG00000011802	304500000	416540000	380220000	3.67087e+08
EP(C area)	ENSBTAP00000009469	ENSBTAG00000007196	393000000	401970000	242540000	3.45837e+08
EP(C area)	ENSBTAP00000012740	ENSBTAG00000009665	342980000	298170000	379940000	3.40363e+08
EP(C area)	ENSBTAP00000009264	ENSBTAG00000007043	351620000	274510000	243700000	2.89943e+08
EP(C area)	ENSBTAP00000025951	ENSBTAG00000012003	285240000	314050000	259140000	2.86143e+08
EP(C area)	ENSBTAP00000000673	ENSBTAG00000000522	333190000	250420000	271100000	2.84903e+08
EP(C area)	ENSBTAP00000015883	ENSBTAG00000011969	288740000	315190000	237990000	280640000
EP(C area)	ENSBTAP00000025663	ENSBTAG00000019269	278310000	231370000	327220000	2.78967e+08
EP(C area)	ENSBTAP00000017710	ENSBTAG00000013315	268810000	276650000	275540000	2.73667e+08
EP(C area)	ENSBTAP00000046733	ENSBTAG00000035429	476780000	261320000	56204000	264768000
EP(C area)	ENSBTAP00000021569	ENSBTAG00000016208	243980000	212360000	313660000	2.56667e+08
EP(C area)	ENSBTAP00000008207	ENSBTAG00000006253	89450000	216950000	440490000	2.48963e+08
EP(C area)	ENSBTAP00000017912	ENSBTAG00000013468	317600000	245400000	166350000	2.43117e+08
EP(C area)	ENSBTAP00000004560	ENSBTAG00000003505	145420000	231370000	292050000	2.22947e+08
EP(C area)	ENSBTAP00000013737	ENSBTAG00000010402	222090000	225610000	197550000	2.15083e+08
EP(C area)	ENSBTAP00000019318	ENSBTAG00000014534	194920000	193200000	235810000	2.07977e+08
EP(C area)	ENSBTAP00000022854	ENSBTAG00000017196	231940000	190950000	171440000	198110000
EP(C area)	ENSBTAP00000006167	ENSBTAG00000018137	187840000	176410000	203100000	1.89117e+08
EP(C area)	ENSBTAP00000020036	ENSBTAG00000015053	239660000	168620000	150900000	1.86393e+08
EP(C area)	ENSBTAP00000026358	ENSBTAG00000019782	199620000	204770000	153220000	185870000
EP(C area)	ENSBTAP00000008225	ENSBTAG00000006270	192680000	174560000	175850000	181030000
EP(C area)	ENSBTAP00000002145	ENSBTAG00000001638	190040000	166010000	173880000	1.76643e+08
EP(C area)	ENSBTAP00000017500	ENSBTAG00000025441	130850000	229450000	161450000	1.73917e+08
EP(C area)	ENSBTAP00000001034	ENSBTAG00000000778	196250000	161320000	161290000	1.72953e+08
EP(C area)	ENSBTAP00000004635	ENSBTAG00000003564	106270000	196830000	195970000	1.66357e+08
EP(C area)	ENSBTAP00000023627	ENSBTAG00000017765	189760000	187860000	120680000	166100000
EP(C area)	ENSBTAP00000017839	ENSBTAG00000013411	195250000	164410000	135230000	1.64963e+08
EP(C area)	ENSBTAP00000010082	ENSBTAG00000007662	181820000	165450000	132380000	1.59883e+08
EP(C area)	ENSBTAP00000044619	ENSBTAG00000001601	178960000	171230000	121820000	1.57337e+08
EP(C area)	ENSBTAP00000010661	ENSBTAG00000008103	148460000	154520000	164370000	1.55783e+08
EP(C area)	ENSBTAP00000036487	ENSBTAG00000025868	135440000	155920000	164220000	151860000
EP(C area)	ENSBTAP00000028988	ENSBTAG00000021746	153130000	167620000	119290000	146680000
EP(C area)	ENSBTAP00000001613	ENSBTAG00000001219	183230000	121670000	122020000	1.42307e+08
EP(C area)	ENSBTAP00000014304	ENSBTAG00000010799	154030000	140160000	125350000	1.39847e+08
EP(C area)	ENSBTAP00000023581	ENSBTAG00000017733	100250000	143750000	174770000	139590000
EP(C area)	ENSBTAP00000009158	ENSBTAG00000006969	150490000	138830000	126140000	1.38487e+08
EP(C area)	ENSBTAP00000005553	ENSBTAG00000004240	135670000	106040000	171060000	137590000
EP(C area)	ENSBTAP00000021328	ENSBTAG00000016024	97750000	170720000	142150000	1.36873e+08
EP(C area)	ENSBTAP00000022210	ENSBTAG00000016708	127520000	134930000	144410000	135620000
EP(C area)	ENSBTAP00000033386	ENSBTAG00000013718	156550000	142440000	104580000	1.34523e+08
EP(C area)	ENSBTAP00000007442	ENSBTAG00000005664	173830000	130610000	89452000	1.31297e+08
EP(C area)	ENSBTAP00000000929	ENSBTAG00000010763	355170000	30284000	65707	128506569
EP(C area)	ENSBTAP00000047927	ENSBTAG00000005957	253010000	10029000	120260000	1.27766e+08
EP(C area)	ENSBTAP00000004364	ENSBTAG00000003362	123940000	149670000	101390000	125000000
EP(C area)	ENSBTAP00000007526	ENSBTAG00000005726	132720000	132860000	103370000	1.22983e+08
EP(C area)	ENSBTAP00000004615	ENSBTAG00000003548	125300000	141920000	100930000	1.22717e+08
EP(C area)	ENSBTAP00000008877	ENSBTAG00000006745	57466000	147500000	162080000	1.22349e+08
EP(C area)	ENSBTAP00000024448	ENSBTAG00000018373	117280000	116830000	123080000	1.19063e+08
EP(C area)	ENSBTAP00000028162	ENSBTAG00000021131	109910000	117820000	123000000	116910000
EP(C area)	ENSBTAP00000053644	ENSBTAG00000021879	103220000	131280000	112000000	115500000
EP(C area)	ENSBTAP00000014894	ENSBTAG00000011215	110640000	111230000	124250000	1.15373e+08
EP(C area)	ENSBTAP00000019411	ENSBTAG00000014583	153060000	110600000	78802000	114154000
EP(C area)	ENSBTAP00000022919	ENSBTAG00000017246	146880000	101270000	94208000	1.14119e+08
EP(C area)	ENSBTAP00000015694	ENSBTAG00000011824	100710000	131330000	105920000	1.12653e+08
EP(C area)	ENSBTAP00000025418	ENSBTAG00000019081	91213000	71164000	164150000	1.08842e+08
EP(C area)	ENSBTAP00000022744	ENSBTAG00000017122	99993000	94085000	125280000	1.06453e+08
EP(C area)	ENSBTAP00000020395	ENSBTAG00000015327	93339000	110410000	101470000	1.0174e+08
EP(C area)	ENSBTAP00000039506	ENSBTAG00000001027	109940000	111130000	83225000	1.01432e+08
EP(C area)	ENSBTAP00000038329	ENSBTAG00000026917	147460000	104740000	51709000	101303000
EP(C area)	ENSBTAP00000041906	ENSBTAG00000009462	101690000	99468000	101780000	1.00979e+08
EP(C area)	ENSBTAP00000004079	ENSBTAG00000035998	106460000	107620000	85326000	99802000
EP(C area)	ENSBTAP00000003259	ENSBTAG00000002507	113020000	92216000	91290000	98842000
EP(C area)	ENSBTAP00000023709	ENSBTAG00000017834	130720000	82447000	81919000	98362000
EP(C area)	ENSBTAP00000014883	ENSBTAG00000011207	94420000	81302000	115930000	9.72173e+07
EP(C area)	ENSBTAP00000009699	ENSBTAG00000007375	107510000	96229000	79815000	94518000
EP(C area)	ENSBTAP00000014585	ENSBTAG00000010991	81151000	157850000	44245000	9.44153e+07
EP(C area)	ENSBTAP00000015049	ENSBTAG00000011324	86329000	106710000	88809000	9.39493e+07
EP(C area)	ENSBTAP00000005581	ENSBTAG00000004258	101440000	100150000	77023000	92871000
EP(C area)	ENSBTAP00000020111	ENSBTAG00000015114	106170000	92131000	75325000	9.12087e+07
EP(C area)	ENSBTAP00000017366	ENSBTAG00000013060	89106000	93417000	83481000	88668000
EP(C area)	ENSBTAP00000024107	ENSBTAG00000018115	102300000	95168000	67141000	88203000
EP(C area)	ENSBTAP00000026118	ENSBTAG00000019603	101430000	82434000	80179000	8.80143e+07
EP(C area)	ENSBTAP00000001108	ENSBTAG00000000836	171920000	49730000	39192000	8.69473e+07
EP(C area)	ENSBTAP00000043357	ENSBTAG00000032456	96631	197880000	60920000	86298877
EP(C area)	ENSBTAP00000016708	ENSBTAG00000012586	106420000	79720000	69758000	8.52993e+07
EP(C area)	ENSBTAP00000010925	ENSBTAG00000008300	71960000	82939000	99152000	8.46837e+07
EP(C area)	ENSBTAP00000021256	ENSBTAG00000015978	121350000	76063000	53885000	83766000
EP(C area)	ENSBTAP00000017863	ENSBTAG00000013424	78543000	76871000	83795000	7.97363e+07
EP(C area)	ENSBTAP00000011616	ENSBTAG00000022520	74724000	83308000	80214000	7.94153e+07
EP(C area)	ENSBTAP00000015248	ENSBTAG00000011473	56393000	114190000	67583000	7.93887e+07
EP(C area)	ENSBTAP00000001187	ENSBTAG00000000894	72646000	88040000	76902000	79196000
EP(C area)	ENSBTAP00000009208	ENSBTAG00000006995	66927000	82285000	86339000	78517000
EP(C area)	ENSBTAP00000048368	ENSBTAG00000007606	61412000	82413000	87824000	7.72163e+07
EP(C area)	ENSBTAP00000002508	ENSBTAG00000001928	85705000	73794000	69054000	7.61843e+07
EP(C area)	ENSBTAP00000000289	ENSBTAG00000000236	98401000	80477000	46986000	75288000
EP(C area)	ENSBTAP00000032110	ENSBTAG00000001553	66314000	96284000	60997000	7.45317e+07
EP(C area)	ENSBTAP00000024641	ENSBTAG00000018513	76737000	80813000	63419000	7.36563e+07
EP(C area)	ENSBTAP00000019719	ENSBTAG00000014809	68945000	67297000	69184000	6.84753e+07
EP(C area)	ENSBTAP00000006992	ENSBTAG00000005316	72756000	69766000	61156000	6.78927e+07
EP(C area)	ENSBTAP00000023373	ENSBTAG00000017574	62661000	83642000	53554000	66619000
EP(C area)	ENSBTAP00000022272	ENSBTAG00000016750	32433000	80543000	85399000	66125000
EP(C area)	ENSBTAP00000021304	ENSBTAG00000016007	46120000	94593000	54636000	6.51163e+07
EP(C area)	ENSBTAP00000027339	ENSBTAG00000020518	75664000	68434000	50755000	64951000
EP(C area)	ENSBTAP00000015996	ENSBTAG00000012062	90647000	55375000	47931000	64651000
EP(C area)	ENSBTAP00000022299	ENSBTAG00000016764	60899000	74508000	57565000	64324000
EP(C area)	ENSBTAP00000017722	ENSBTAG00000013327	34685000	108740000	48890000	64105000
EP(C area)	ENSBTAP00000013663	ENSBTAG00000010347	82646000	59081000	48691000	6.34727e+07
EP(C area)	ENSBTAP00000019854	ENSBTAG00000014912	41581000	70604000	75327000	62504000
EP(C area)	ENSBTAP00000019970	ENSBTAG00000015000	54929000	69270000	60768000	6.16557e+07
EP(C area)	ENSBTAP00000022378	ENSBTAG00000016822	67580000	73050000	44156000	6.15953e+07
EP(C area)	ENSBTAP00000015828	ENSBTAG00000011922	68784000	54825000	58587000	60732000
EP(C area)	ENSBTAP00000002071	ENSBTAG00000001580	69463000	55177000	53821000	59487000
EP(C area)	ENSBTAP00000000259	ENSBTAG00000000215	78362000	60747000	37989000	5.90327e+07
EP(C area)	ENSBTAP00000028757	ENSBTAG00000021580	55583000	58372000	59679000	57878000
EP(C area)	ENSBTAP00000029090	ENSBTAG00000014490	94404000	35833000	42842000	57693000
EP(C area)	ENSBTAP00000004751	ENSBTAG00000003642	35605000	53268000	83289000	5.73873e+07
EP(C area)	ENSBTAP00000019385	ENSBTAG00000014567	55572000	54330000	60662000	5.68547e+07
EP(C area)	ENSBTAP00000048569	ENSBTAG00000014628	73464000	51144000	45944000	5.68507e+07
EP(C area)	ENSBTAP00000011559	ENSBTAG00000021039	88070000	39851000	42545000	56822000
EP(C area)	ENSBTAP00000001507	ENSBTAG00000001134	36370000	94075000	38310000	5.62517e+07
EP(C area)	ENSBTAP00000007943	ENSBTAG00000006045	74278000	44003000	49210000	5.58303e+07
EP(C area)	ENSBTAP00000018540	ENSBTAG00000013952	38696000	60527000	65245000	5.48227e+07
EP(C area)	ENSBTAP00000002326	ENSBTAG00000001777	60993000	64314000	38535000	54614000
EP(C area)	ENSBTAP00000032779	ENSBTAG00000002108	51502000	78287000	33638000	5.44757e+07
EP(C area)	ENSBTAP00000044281	ENSBTAG00000033117	64811000	63820000	32469000	53700000
EP(C area)	ENSBTAP00000040521	ENSBTAG00000003530	47774000	65320000	47652000	53582000
EP(C area)	ENSBTAP00000020690	ENSBTAG00000015571	56756000	57105000	46651000	53504000
EP(C area)	ENSBTAP00000003192	ENSBTAG00000030974	56896000	55806000	47417000	53373000
EP(C area)	ENSBTAP00000020326	ENSBTAG00000015285	42135000	49351000	66472000	5.26527e+07
EP(C area)	ENSBTAP00000046706	ENSBTAG00000035379	118710000	20659000	18183000	5.25173e+07
EP(C area)	ENSBTAP00000053514	ENSBTAG00000003366	21439000	19997000	110230000	5.05553e+07
EP(C area)	ENSBTAP00000031493	ENSBTAG00000003408	63772000	55030000	30692000	4.98313e+07
EP(C area)	ENSBTAP00000011521	ENSBTAG00000008743	45002000	69265000	33874000	4.93803e+07
EP(C area)	ENSBTAP00000032864	ENSBTAG00000012697	55378000	55047000	37549000	4.93247e+07
EP(C area)	ENSBTAP00000011795	ENSBTAG00000020116	78149000	34292000	35254000	4.92317e+07
EP(C area)	ENSBTAP00000024155	ENSBTAG00000038604	46864000	50951000	46581000	48132000
EP(C area)	ENSBTAP00000021507	ENSBTAG00000016156	87583000	48827000	6166900	4.75256e+07
EP(C area)	ENSBTAP00000019573	ENSBTAG00000014707	51735000	38413000	51750000	4.72993e+07
EP(C area)	ENSBTAP00000012551	ENSBTAG00000009541	27436000	68042000	44644000	4.67073e+07
EP(C area)	ENSBTAP00000008335	ENSBTAG00000006354	79476000	56737000	3286200	4.64997e+07
EP(C area)	ENSBTAP00000008431	ENSBTAG00000006429	52537000	44374000	42482000	4.64643e+07
EP(C area)	ENSBTAP00000006139	ENSBTAG00000004679	59799000	44584000	34177000	4.61867e+07
EP(C area)	ENSBTAP00000012837	ENSBTAG00000009735	47501000	45846000	43767000	4.57047e+07
EP(C area)	ENSBTAP00000003559	ENSBTAG00000002745	35152000	51852000	48390000	4.51313e+07
EP(C area)	ENSBTAP00000053095	ENSBTAG00000003758	42725000	47072000	44740000	4.48457e+07
EP(C area)	ENSBTAP00000020299	ENSBTAG00000015260	79409000	37666000	17227000	4.47673e+07
EP(C area)	ENSBTAP00000022411	ENSBTAG00000016846	31789000	61743000	37687000	4.37397e+07
EP(C area)	ENSBTAP00000044376	ENSBTAG00000033190	41917000	41226000	47910000	4.36843e+07
EP(C area)	ENSBTAP00000006450	ENSBTAG00000004905	57355000	42128000	31284000	43589000
EP(C area)	ENSBTAP00000012519	ENSBTAG00000009513	36959000	40456000	53255000	4.35567e+07
EP(C area)	ENSBTAP00000028239	ENSBTAG00000021191	30372000	55747000	43546000	4.32217e+07
EP(C area)	ENSBTAP00000028188	ENSBTAG00000021151	42009000	43961000	41892000	4.26207e+07
EP(C area)	ENSBTAP00000042551	ENSBTAG00000014295	42593000	41073000	42576000	4.20807e+07
EP(C area)	ENSBTAP00000010351	ENSBTAG00000007867	41461000	39872000	44336000	4.18897e+07
EP(C area)	ENSBTAP00000015881	ENSBTAG00000011966	44837000	36527000	43891000	4.17517e+07
EP(C area)	ENSBTAP00000011146	ENSBTAG00000008471	36403000	42847000	45816000	4.16887e+07
EP(C area)	ENSBTAP00000003645	ENSBTAG00000002816	8004300	6627700	109520000	41384000
EP(C area)	ENSBTAP00000024660	ENSBTAG00000018527	41008000	42859000	38663000	4.08433e+07
EP(C area)	ENSBTAP00000022979	ENSBTAG00000017280	36222000	60746000	24990000	4.06527e+07
EP(C area)	ENSBTAP00000017835	ENSBTAG00000013406	46162000	42348000	32817000	4.04423e+07
EP(C area)	ENSBTAP00000005982	ENSBTAG00000004553	118440000	1381100	1486200	4.04358e+07
EP(C area)	ENSBTAP00000008146	ENSBTAG00000006202	43917000	41007000	36383000	4.04357e+07
EP(C area)	ENSBTAP00000021049	ENSBTAG00000015839	29559000	49067000	42636000	4.04207e+07
EP(C area)	ENSBTAP00000027511	ENSBTAG00000020645	21201000	51457000	48570000	4.04093e+07
EP(C area)	ENSBTAP00000048113	ENSBTAG00000037677	39570000	23155000	58240000	4.03217e+07
EP(C area)	ENSBTAP00000004145	ENSBTAG00000003191	45623000	50183000	25125000	4.03103e+07
EP(C area)	ENSBTAP00000004410	ENSBTAG00000003401	34779000	42520000	40685000	39328000
EP(C area)	ENSBTAP00000041398	ENSBTAG00000030979	46402000	36326000	35096000	3.92747e+07
EP(C area)	ENSBTAP00000022782	ENSBTAG00000017143	42377000	43215000	32189000	3.92603e+07
EP(C area)	ENSBTAP00000008609	ENSBTAG00000039793	49636000	49419000	18165000	3.90733e+07
EP(C area)	ENSBTAP00000012866	ENSBTAG00000009757	42572000	41607000	32711000	3.89633e+07
EP(C area)	ENSBTAP00000033996	ENSBTAG00000017852	49922000	35882000	30705000	3.88363e+07
EP(C area)	ENSBTAP00000023122	ENSBTAG00000017389	33300000	45460000	36542000	38434000
EP(C area)	ENSBTAP00000026725	ENSBTAG00000020056	21796000	27984000	63933000	3.79043e+07
EP(C area)	ENSBTAP00000028263	ENSBTAG00000021211	34367000	38156000	40695000	3.77393e+07
EP(C area)	ENSBTAP00000010022	ENSBTAG00000007622	35126000	46230000	31028000	3.74613e+07
EP(C area)	ENSBTAP00000013112	ENSBTAG00000009939	36668000	33674000	42034000	3.74587e+07
EP(C area)	ENSBTAP00000023751	ENSBTAG00000017869	22070000	44415000	45527000	3.73373e+07
EP(C area)	ENSBTAP00000005730	ENSBTAG00000004371	31563000	47558000	32611000	37244000
EP(C area)	ENSBTAP00000041860	ENSBTAG00000002953	42793000	23802000	43866000	3.68203e+07
EP(C area)	ENSBTAP00000008358	ENSBTAG00000006370	70183000	19507000	20637000	3.67757e+07
EP(C area)	ENSBTAP00000027913	ENSBTAG00000020959	28419000	45972000	35655000	36682000
EP(C area)	ENSBTAP00000021719	ENSBTAG00000016328	30020000	41932000	37554000	36502000
EP(C area)	ENSBTAP00000017988	ENSBTAG00000013527	34059000	35924000	38407000	36130000
EP(C area)	ENSBTAP00000029348	ENSBTAG00000022004	39291000	33893000	34929000	3.60377e+07
EP(C area)	ENSBTAP00000027076	ENSBTAG00000020316	40624000	39975000	27265000	3.59547e+07
EP(C area)	ENSBTAP00000031070	ENSBTAG00000009841	36658000	36928000	32751000	3.54457e+07
EP(C area)	ENSBTAP00000050955	ENSBTAG00000038047	53840000	26667000	24441000	3.49827e+07
EP(C area)	ENSBTAP00000010159	ENSBTAG00000007725	34817000	32612000	37051000	3.48267e+07
EP(C area)	ENSBTAP00000006383	ENSBTAG00000004855	46343000	33320000	24605000	34756000
EP(C area)	ENSBTAP00000041055	ENSBTAG00000013627	44617000	28897000	30525000	3.46797e+07
EP(C area)	ENSBTAP00000002674	ENSBTAG00000002068	45099000	35150000	22980000	3.44097e+07
EP(C area)	ENSBTAP00000017783	ENSBTAG00000013369	29101000	28911000	45003000	3.43383e+07
EP(C area)	ENSBTAP00000046374	ENSBTAG00000014766	35472000	39459000	27928000	3.42863e+07
EP(C area)	ENSBTAP00000042612	ENSBTAG00000031875	36976000	42756000	22982000	34238000
EP(C area)	ENSBTAP00000017995	ENSBTAG00000013533	34423000	36327000	31600000	3.41167e+07
EP(C area)	ENSBTAP00000049470	ENSBTAG00000001271	34195000	33574000	33201000	3.36567e+07
EP(C area)	ENSBTAP00000012357	ENSBTAG00000009389	27744000	38580000	34566000	33630000
EP(C area)	ENSBTAP00000049383	ENSBTAG00000008985	31386000	28576000	40769000	33577000
EP(C area)	ENSBTAP00000017775	ENSBTAG00000013363	28728000	36293000	35519000	3.35133e+07
EP(C area)	ENSBTAP00000002944	ENSBTAG00000002278	17130000	21821000	61144000	33365000
EP(C area)	ENSBTAP00000048297	ENSBTAG00000009646	28704000	32267000	39032000	3.33343e+07
EP(C area)	ENSBTAP00000009531	ENSBTAG00000007244	34260000	34228000	31110000	3.31993e+07
EP(C area)	ENSBTAP00000007571	ENSBTAG00000005757	81357000	7535800	10363000	3.30853e+07
EP(C area)	ENSBTAP00000007068	ENSBTAG00000005373	97778000	575280	562950	3.29721e+07
EP(C area)	ENSBTAP00000009723	ENSBTAG00000007397	40685000	41785000	16378000	3.29493e+07
EP(C area)	ENSBTAP00000017497	ENSBTAG00000013162	36089000	29258000	31613000	32320000
EP(C area)	ENSBTAP00000017177	ENSBTAG00000012927	28848000	33396000	34145000	3.21297e+07
EP(C area)	ENSBTAP00000025617	ENSBTAG00000019237	24369000	34659000	36698000	3.19087e+07
EP(C area)	ENSBTAP00000016514	ENSBTAG00000012447	33173000	38142000	24383000	3.18993e+07
EP(C area)	ENSBTAP00000042130	ENSBTAG00000016598	26075000	32408000	34836000	3.11063e+07
EP(C area)	ENSBTAP00000007933	ENSBTAG00000006039	22305000	34835000	35235000	3.07917e+07
EP(C area)	ENSBTAP00000016410	ENSBTAG00000012365	20191000	37630000	34004000	3.06083e+07
EP(C area)	ENSBTAP00000018092	ENSBTAG00000013607	47798000	25021000	18696000	30505000
EP(C area)	ENSBTAP00000049262	ENSBTAG00000013113	37611000	23323000	30389000	30441000
EP(C area)	ENSBTAP00000021909	ENSBTAG00000016481	36356000	31996000	22896000	30416000
EP(C area)	ENSBTAP00000020020	ENSBTAG00000015038	64055000	14031000	12072000	3.00527e+07
EP(C area)	ENSBTAP00000009965	ENSBTAG00000013343	28338000	39554000	21989000	2.99603e+07
EP(C area)	ENSBTAP00000022558	ENSBTAG00000016956	25650000	37148000	25825000	29541000
EP(C area)	ENSBTAP00000052689	ENSBTAG00000002882	33144000	25176000	30029000	2.94497e+07
EP(C area)	ENSBTAP00000003962	ENSBTAG00000005620	30927000	32537000	23311000	28925000
EP(C area)	ENSBTAP00000031993	ENSBTAG00000001055	29998000	27677000	28954000	2.88763e+07
EP(C area)	ENSBTAP00000024782	ENSBTAG00000037377	18375000	30874000	37340000	28863000
EP(C area)	ENSBTAP00000037506	ENSBTAG00000009887	24650000	25345000	36434000	2.88097e+07
EP(C area)	ENSBTAP00000016093	ENSBTAG00000012125	14512000	45922000	25681000	28705000
EP(C area)	ENSBTAP00000017991	ENSBTAG00000013530	23175000	33687000	28511000	2.84577e+07
EP(C area)	ENSBTAP00000023642	ENSBTAG00000017779	21902000	36105000	27324000	2.84437e+07
EP(C area)	ENSBTAP00000026183	ENSBTAG00000019648	28012000	31816000	25076000	2.83013e+07
EP(C area)	ENSBTAP00000001646	ENSBTAG00000001246	31571000	23082000	30098000	2.82503e+07
EP(C area)	ENSBTAP00000009261	ENSBTAG00000007041	36264000	26009000	22110000	2.81277e+07
EP(C area)	ENSBTAP00000020148	ENSBTAG00000015145	39636000	29871000	14652000	28053000
EP(C area)	ENSBTAP00000009998	ENSBTAG00000007605	29426000	31810000	21299000	2.75117e+07
EP(C area)	ENSBTAP00000008386	ENSBTAG00000006396	28036000	29537000	24562000	2.73783e+07
EP(C area)	ENSBTAP00000015716	ENSBTAG00000011843	30148000	28402000	23458000	27336000
EP(C area)	ENSBTAP00000015889	ENSBTAG00000011975	33504000	25770000	22677000	27317000
EP(C area)	ENSBTAP00000009440	ENSBTAG00000007172	29815000	23617000	27719000	2.70503e+07
EP(C area)	ENSBTAP00000024203	ENSBTAG00000018186	28612000	26148000	25571000	26777000
EP(C area)	ENSBTAP00000007345	ENSBTAG00000005597	22545000	25050000	30768000	26121000
EP(C area)	ENSBTAP00000020512	ENSBTAG00000015434	40111000	18823000	19057000	25997000
EP(C area)	ENSBTAP00000005983	ENSBTAG00000004554	28489000	19718000	29660000	2.59557e+07
EP(C area)	ENSBTAP00000053553	ENSBTAG00000039684	24274000	29107000	24347000	2.59093e+07
EP(C area)	ENSBTAP00000034086	ENSBTAG00000024561	36925000	32038000	8725800	2.58963e+07
EP(C area)	ENSBTAP00000018741	ENSBTAG00000014093	28214000	21397000	26652000	25421000
EP(C area)	ENSBTAP00000025305	ENSBTAG00000019012	22889000	35070000	18048000	2.53357e+07
EP(C area)	ENSBTAP00000007052	ENSBTAG00000005364	19143	34392000	41588000	2.5333e+07
EP(C area)	ENSBTAP00000024825	ENSBTAG00000018656	16124000	33862000	24462000	24816000
EP(C area)	ENSBTAP00000053807	ENSBTAG00000044020	51953000	6598500	15812000	2.47878e+07
EP(C area)	ENSBTAP00000011675	ENSBTAG00000008866	38447000	35880000	0	2.47757e+07
EP(C area)	ENSBTAP00000022054	ENSBTAG00000016578	23612000	23983000	26656000	2.47503e+07
EP(C area)	ENSBTAP00000017251	ENSBTAG00000012975	30494000	20977000	22337000	2.46027e+07
EP(C area)	ENSBTAP00000019643	ENSBTAG00000014764	16067000	32395000	24668000	2.43767e+07
EP(C area)	ENSBTAP00000005752	ENSBTAG00000004384	38849000	16665000	16365000	2.39597e+07
EP(C area)	ENSBTAP00000008889	ENSBTAG00000006756	21025000	21652000	28778000	2.38183e+07
EP(C area)	ENSBTAP00000012972	ENSBTAG00000009842	49954000	10523000	10939000	2.38053e+07
EP(C area)	ENSBTAP00000035516	ENSBTAG00000000341	29449000	25232000	15624000	23435000
EP(C area)	ENSBTAP00000001791	ENSBTAG00000001360	30976000	19748000	19432000	2.33853e+07
EP(C area)	ENSBTAP00000041066	ENSBTAG00000004651	22495000	27846000	19805000	23382000
EP(C area)	ENSBTAP00000012523	ENSBTAG00000009517	49256000	15946000	4756400	2.33195e+07
EP(C area)	ENSBTAP00000025963	ENSBTAG00000019494	14728000	33517000	21602000	2.32823e+07
EP(C area)	ENSBTAP00000007589	ENSBTAG00000005773	26700000	19921000	22974000	2.31983e+07
EP(C area)	ENSBTAP00000040820	ENSBTAG00000030600	18831000	28362000	21939000	23044000
EP(C area)	ENSBTAP00000024092	ENSBTAG00000018101	29845000	20554000	18312000	2.29037e+07
EP(C area)	ENSBTAP00000029553	ENSBTAG00000001332	19099000	21837000	27214000	2.27167e+07
EP(C area)	ENSBTAP00000025496	ENSBTAG00000019156	20684000	23268000	24164000	2.27053e+07
EP(C area)	ENSBTAP00000049910	ENSBTAG00000040116	16115000	36878000	14858000	22617000
EP(C area)	ENSBTAP00000009715	ENSBTAG00000007390	22240000	28081000	16978000	22433000
EP(C area)	ENSBTAP00000017232	ENSBTAG00000012962	22800000	16979000	26679000	2.21527e+07
EP(C area)	ENSBTAP00000006847	ENSBTAG00000005191	17887000	17717000	29678000	2.17607e+07
EP(C area)	ENSBTAP00000022630	ENSBTAG00000017020	21331000	21048000	22585000	2.16547e+07
EP(C area)	ENSBTAP00000051805	ENSBTAG00000038149	17201000	24702000	22834000	21579000
EP(C area)	ENSBTAP00000018566	ENSBTAG00000013953	60344000	2336300	1385300	21355200
EP(C area)	ENSBTAP00000024299	ENSBTAG00000018258	17478000	23782000	22575000	2.12783e+07
EP(C area)	ENSBTAP00000019767	ENSBTAG00000014843	40809000	11009000	11655000	2.11577e+07
EP(C area)	ENSBTAP00000007481	ENSBTAG00000005694	27458000	21305000	14539000	2.11007e+07
EP(C area)	ENSBTAP00000000683	ENSBTAG00000000524	23504000	27353000	11910000	2.09223e+07
EP(C area)	ENSBTAP00000024458	ENSBTAG00000018382	20237000	19036000	23462000	2.09117e+07
EP(C area)	ENSBTAP00000000935	ENSBTAG00000000700	23474000	20279000	18930000	2.08943e+07
EP(C area)	ENSBTAP00000008650	ENSBTAG00000006586	20381000	20351000	21918000	2.08833e+07
EP(C area)	ENSBTAP00000016712	ENSBTAG00000012589	21884000	27498000	12964000	20782000
EP(C area)	ENSBTAP00000004436	ENSBTAG00000003418	25755000	20207000	16109000	2.06903e+07
EP(C area)	ENSBTAP00000042274	ENSBTAG00000004531	20177000	22397000	19200000	2.05913e+07
EP(C area)	ENSBTAP00000005327	ENSBTAG00000004077	29211000	11638000	20865000	2.05713e+07
EP(C area)	ENSBTAP00000044733	ENSBTAG00000012778	21328000	19875000	19962000	2.03883e+07
EP(C area)	ENSBTAP00000033048	ENSBTAG00000014891	9576000	31675000	19835000	20362000
EP(C area)	ENSBTAP00000024376	ENSBTAG00000018320	16788000	27099000	16522000	2.01363e+07
EP(C area)	ENSBTAP00000051130	ENSBTAG00000022635	19742000	18287000	21946000	1.99917e+07
EP(C area)	ENSBTAP00000028520	ENSBTAG00000021395	35964000	13362000	10560000	19962000
EP(C area)	ENSBTAP00000025691	ENSBTAG00000019295	16445000	28496000	14905000	1.99487e+07
EP(C area)	ENSBTAP00000021956	ENSBTAG00000016516	17755000	23754000	18202000	1.99037e+07
EP(C area)	ENSBTAP00000024584	ENSBTAG00000018469	23419000	18508000	17561000	1.98293e+07
EP(C area)	ENSBTAP00000008569	ENSBTAG00000006523	20026000	26989000	11698000	19571000
EP(C area)	ENSBTAP00000001309	ENSBTAG00000000990	15986000	24961000	17127000	19358000
EP(C area)	ENSBTAP00000001568	ENSBTAG00000001182	18940000	19936000	18484000	19120000
EP(C area)	ENSBTAP00000014699	ENSBTAG00000011070	23498000	14759000	19018000	1.90917e+07
EP(C area)	ENSBTAP00000006911	ENSBTAG00000005250	32188000	15322000	9626500	19045500
EP(C area)	ENSBTAP00000014086	ENSBTAG00000010658	7743700	20316000	28996000	1.90186e+07
EP(C area)	ENSBTAP00000009308	ENSBTAG00000007079	19791000	15115000	21993000	1.89663e+07
EP(C area)	ENSBTAP00000052015	ENSBTAG00000015910	13936000	20534000	22062000	18844000
EP(C area)	ENSBTAP00000016954	ENSBTAG00000012756	24541000	16980000	14934000	1.88183e+07
EP(C area)	ENSBTAP00000002416	ENSBTAG00000001852	13176000	25130000	17648000	1.86513e+07
EP(C area)	ENSBTAP00000012872	ENSBTAG00000009761	23593000	13341000	18599000	18511000
EP(C area)	ENSBTAP00000032384	ENSBTAG00000018854	24381000	18473000	12658000	18504000
EP(C area)	ENSBTAP00000051256	ENSBTAG00000039163	8219800	29181000	17957000	18452600
EP(C area)	ENSBTAP00000021516	ENSBTAG00000016165	26018000	16708000	12597000	18441000
EP(C area)	ENSBTAP00000016512	ENSBTAG00000012442	15775000	20102000	18857000	1.82447e+07
EP(C area)	ENSBTAP00000007921	ENSBTAG00000006027	16620000	20568000	17237000	1.81417e+07
EP(C area)	ENSBTAP00000010928	ENSBTAG00000008303	13720000	20315000	20330000	1.81217e+07
EP(C area)	ENSBTAP00000015136	ENSBTAG00000011388	10729000	12791000	30768000	18096000
EP(C area)	ENSBTAP00000001802	ENSBTAG00000001368	15227000	20427000	18491000	1.80483e+07
EP(C area)	ENSBTAP00000002616	ENSBTAG00000002018	22553000	16730000	14704000	1.79957e+07
EP(C area)	ENSBTAP00000019298	ENSBTAG00000014518	20852000	20144000	12783000	1.79263e+07
EP(C area)	ENSBTAP00000007860	ENSBTAG00000005989	17081000	19517000	17010000	1.78693e+07
EP(C area)	ENSBTAP00000039209	ENSBTAG00000027446	15501000	20573000	17338000	17804000
EP(C area)	ENSBTAP00000011678	ENSBTAG00000010230	18241000	19759000	15394000	17798000
EP(C area)	ENSBTAP00000013889	ENSBTAG00000010508	26839000	10071000	16251000	1.77203e+07
EP(C area)	ENSBTAP00000014091	ENSBTAG00000010661	14320000	20740000	17853000	1.76377e+07
EP(C area)	ENSBTAP00000017261	ENSBTAG00000012981	23540000	15143000	14225000	17636000
EP(C area)	ENSBTAP00000004190	ENSBTAG00000003229	18186000	19530000	14880000	17532000
EP(C area)	ENSBTAP00000015172	ENSBTAG00000011419	16256000	20280000	15896000	1.74773e+07
EP(C area)	ENSBTAP00000040440	ENSBTAG00000030328	14023000	17363000	20696000	1.73607e+07
EP(C area)	ENSBTAP00000018855	ENSBTAG00000040606	20543000	17424000	12948000	1.69717e+07
EP(C area)	ENSBTAP00000011803	ENSBTAG00000008967	16759000	24739000	9257500	16918500
EP(C area)	ENSBTAP00000002344	ENSBTAG00000007875	11317000	22937000	16432000	1.68953e+07
EP(C area)	ENSBTAP00000001698	ENSBTAG00000001288	8800400	18035000	23788000	1.68745e+07
EP(C area)	ENSBTAP00000000144	ENSBTAG00000000132	16707000	20602000	13195000	1.68347e+07
EP(C area)	ENSBTAP00000034542	ENSBTAG00000023907	20172000	9730100	20455000	16785700
EP(C area)	ENSBTAP00000024326	ENSBTAG00000018278	19412000	20346000	10535000	1.67643e+07
EP(C area)	ENSBTAP00000013079	ENSBTAG00000009908	15869000	23090000	11007000	1.66553e+07
EP(C area)	ENSBTAP00000018861	ENSBTAG00000027153	14792000	18411000	16457000	1.65533e+07
EP(C area)	ENSBTAP00000009152	ENSBTAG00000006963	28029000	9986600	11283000	1.64329e+07
EP(C area)	ENSBTAP00000023778	ENSBTAG00000017889	18061000	19405000	11811000	1.64257e+07
EP(C area)	ENSBTAP00000012773	ENSBTAG00000009683	22740000	11168000	15309000	1.64057e+07
EP(C area)	ENSBTAP00000026449	ENSBTAG00000019851	16831000	17348000	14935000	1.63713e+07
EP(C area)	ENSBTAP00000016201	ENSBTAG00000033326	8553700	24922000	15036000	1.61706e+07
EP(C area)	ENSBTAP00000001463	ENSBTAG00000001105	12775000	21140000	14281000	1.60653e+07
EP(C area)	ENSBTAP00000008754	ENSBTAG00000006665	23184000	15865000	8994100	1.60144e+07
EP(C area)	ENSBTAP00000051066	ENSBTAG00000003882	13557000	14933000	19427000	1.59723e+07
EP(C area)	ENSBTAP00000023908	ENSBTAG00000017967	18027000	20353000	9213900	1.58646e+07
EP(C area)	ENSBTAP00000029304	ENSBTAG00000021979	15650000	19505000	12402000	1.58523e+07
EP(C area)	ENSBTAP00000003261	ENSBTAG00000002510	10515000	13827000	23029000	1.57903e+07
EP(C area)	ENSBTAP00000008410	ENSBTAG00000006414	18131000	17677000	11553000	15787000
EP(C area)	ENSBTAP00000021651	ENSBTAG00000016278	15997000	18846000	12242000	15695000
EP(C area)	ENSBTAP00000017563	ENSBTAG00000013191	4843800	11903000	30266000	1.56709e+07
EP(C area)	ENSBTAP00000028053	ENSBTAG00000021067	23038000	10108000	13144000	15430000
EP(C area)	ENSBTAP00000027662	ENSBTAG00000020757	14597000	22836000	8846600	1.54265e+07
EP(C area)	ENSBTAP00000003662	ENSBTAG00000002829	16377000	13875000	15932000	1.53947e+07
EP(C area)	ENSBTAP00000014649	ENSBTAG00000011027	15408000	19445000	11188000	15347000
EP(C area)	ENSBTAP00000011305	ENSBTAG00000008570	17414000	14996000	13563000	1.53243e+07
EP(C area)	ENSBTAP00000051209	ENSBTAG00000014648	14526000	16789000	14358000	1.52243e+07
EP(C area)	ENSBTAP00000007642	ENSBTAG00000005814	18104000	21296000	6178800	1.51929e+07
EP(C area)	ENSBTAP00000015936	ENSBTAG00000020028	19725000	16073000	9715500	1.51712e+07
EP(C area)	ENSBTAP00000027991	ENSBTAG00000021018	14986000	14732000	15465000	15061000
EP(C area)	ENSBTAP00000022835	ENSBTAG00000017183	15473000	16239000	13362000	1.50247e+07
EP(C area)	ENSBTAP00000037841	ENSBTAG00000013235	15503000	17698000	11822000	1.50077e+07
EP(C area)	ENSBTAP00000004231	ENSBTAG00000003265	12821000	18765000	13411000	14999000
EP(C area)	ENSBTAP00000015166	ENSBTAG00000011412	15993000	11766000	17236000	1.49983e+07
EP(C area)	ENSBTAP00000017442	ENSBTAG00000013123	16842000	15231000	12854000	1.49757e+07
EP(C area)	ENSBTAP00000050952	ENSBTAG00000032452	9622000	29022000	5996700	1.48802e+07
EP(C area)	ENSBTAP00000024902	ENSBTAG00000007343	12857000	17838000	13759000	14818000
EP(C area)	ENSBTAP00000019039	ENSBTAG00000014316	6751300	22479000	14812000	1.46808e+07
EP(C area)	ENSBTAP00000013734	ENSBTAG00000012739	16906000	12590000	14496000	14664000
EP(C area)	ENSBTAP00000020809	ENSBTAG00000015663	18604000	16274000	8986100	1.46214e+07
EP(C area)	ENSBTAP00000002654	ENSBTAG00000002049	16569000	15560000	11196000	1.44417e+07
EP(C area)	ENSBTAP00000013451	ENSBTAG00000010193	16565000	16006000	10669000	1.44133e+07
EP(C area)	ENSBTAP00000006866	ENSBTAG00000005211	19275000	13675000	10282000	1.44107e+07
EP(C area)	ENSBTAP00000053001	ENSBTAG00000011327	16764000	12652000	13710000	1.43753e+07
EP(C area)	ENSBTAP00000004431	ENSBTAG00000003415	16092000	12879000	13898000	1.42897e+07
EP(C area)	ENSBTAP00000000927	ENSBTAG00000000696	10356000	18351000	13768000	1.41583e+07
EP(C area)	ENSBTAP00000022258	ENSBTAG00000016740	13976000	16246000	12229000	1.41503e+07
EP(C area)	ENSBTAP00000024749	ENSBTAG00000018598	19557000	14243000	8606500	14135500
EP(C area)	ENSBTAP00000011658	ENSBTAG00000008853	10086000	17224000	15053000	14121000
EP(C area)	ENSBTAP00000021587	ENSBTAG00000016224	11154000	20527000	10640000	14107000
EP(C area)	ENSBTAP00000017696	ENSBTAG00000013308	17492000	11252000	13495000	1.40797e+07
EP(C area)	ENSBTAP00000007434	ENSBTAG00000004751	36910000	253720	4951800	1.40385e+07
EP(C area)	ENSBTAP00000048883	ENSBTAG00000007979	4011800	9206900	28822000	1.40136e+07
EP(C area)	ENSBTAP00000025024	ENSBTAG00000018800	16573000	16308000	9050300	13977100
EP(C area)	ENSBTAP00000023702	ENSBTAG00000017825	12923000	16557000	12386000	1.39553e+07
EP(C area)	ENSBTAP00000028111	ENSBTAG00000021102	14634000	14845000	12148000	1.38757e+07
EP(C area)	ENSBTAP00000000158	ENSBTAG00000000137	0	0	41429000	1.38097e+07
EP(C area)	ENSBTAP00000013310	ENSBTAG00000010083	14996000	14838000	11427000	1.37537e+07
EP(C area)	ENSBTAP00000011484	ENSBTAG00000008716	14486000	17043000	9554800	13694600
EP(C area)	ENSBTAP00000000630	ENSBTAG00000000497	18268000	13545000	9174600	1.36625e+07
EP(C area)	ENSBTAP00000016122	ENSBTAG00000012152	13940000	13894000	12570000	13468000
EP(C area)	ENSBTAP00000018917	ENSBTAG00000014233	14326000	13554000	12439000	1.34397e+07
EP(C area)	ENSBTAP00000022759	ENSBTAG00000017120	14638000	12010000	13413000	1.33537e+07
EP(C area)	ENSBTAP00000018886	ENSBTAG00000014205	13855000	13139000	12844000	1.32793e+07
EP(C area)	ENSBTAP00000021638	ENSBTAG00000016267	13257000	19687000	6670600	1.32049e+07
EP(C area)	ENSBTAP00000015277	ENSBTAG00000011494	16124000	11006000	12463000	1.31977e+07
EP(C area)	ENSBTAP00000001988	ENSBTAG00000001517	17350000	13121000	8767100	1.30794e+07
EP(C area)	ENSBTAP00000016570	ENSBTAG00000012490	17125000	13073000	9013400	1.30705e+07
EP(C area)	ENSBTAP00000019278	ENSBTAG00000014501	10938000	14207000	13587000	1.29107e+07
EP(C area)	ENSBTAP00000026409	ENSBTAG00000019821	13697000	11919000	12448000	12688000
EP(C area)	ENSBTAP00000027893	ENSBTAG00000020940	12839000	15036000	10084000	12653000
EP(C area)	ENSBTAP00000016549	ENSBTAG00000012471	10214000	13709000	14007000	1.26433e+07
EP(C area)	ENSBTAP00000008424	ENSBTAG00000006422	13080000	15586000	9244400	12636800
EP(C area)	ENSBTAP00000008616	ENSBTAG00000006556	12223000	13550000	12003000	12592000
EP(C area)	ENSBTAP00000013075	ENSBTAG00000009906	12540000	12182000	12965000	1.25623e+07
EP(C area)	ENSBTAP00000017122	ENSBTAG00000012885	11833000	13059000	12531000	1.24743e+07
EP(C area)	ENSBTAP00000015873	ENSBTAG00000011960	9638000	12350000	15278000	12422000
EP(C area)	ENSBTAP00000020719	ENSBTAG00000015598	15679000	14818000	6673000	12390000
EP(C area)	ENSBTAP00000021267	ENSBTAG00000026283	10022000	14178000	12756000	1.23187e+07
EP(C area)	ENSBTAP00000022514	ENSBTAG00000016929	13447000	12738000	10691000	12292000
EP(C area)	ENSBTAP00000020825	ENSBTAG00000015683	12174000	11882000	12447000	1.21677e+07
EP(C area)	ENSBTAP00000011612	ENSBTAG00000008817	7769200	14704000	13883000	1.21187e+07
EP(C area)	ENSBTAP00000024553	ENSBTAG00000018449	7575200	13771000	14787000	12044400
EP(C area)	ENSBTAP00000003129	ENSBTAG00000002412	8134600	14451000	13039000	1.18749e+07
EP(C area)	ENSBTAP00000003094	ENSBTAG00000002391	10782000	13075000	11658000	1.18383e+07
EP(C area)	ENSBTAP00000009176	ENSBTAG00000006982	12017000	14955000	8233200	1.17351e+07
EP(C area)	ENSBTAP00000012544	ENSBTAG00000009535	11461000	13382000	10283000	1.17087e+07
EP(C area)	ENSBTAP00000021199	ENSBTAG00000015942	12827000	10130000	12112000	1.16897e+07
EP(C area)	ENSBTAP00000019699	ENSBTAG00000014804	12353000	12272000	10014000	1.15463e+07
EP(C area)	ENSBTAP00000013636	ENSBTAG00000010322	14632000	9991200	9934600	1.15193e+07
EP(C area)	ENSBTAP00000010269	ENSBTAG00000007806	10073000	8928100	15493000	1.1498e+07
EP(C area)	ENSBTAP00000051372	ENSBTAG00000030953	6147500	18539000	9761900	11482800
EP(C area)	ENSBTAP00000008907	ENSBTAG00000039719	13953000	6319500	14129000	1.14672e+07
EP(C area)	ENSBTAP00000049524	ENSBTAG00000004333	14052000	9278800	10767000	1.13659e+07
EP(C area)	ENSBTAP00000015875	ENSBTAG00000011963	10542000	16242000	7179600	11321200
EP(C area)	ENSBTAP00000011403	ENSBTAG00000008648	10424000	10015000	13500000	11313000
EP(C area)	ENSBTAP00000001668	ENSBTAG00000011396	16308000	8526100	9092500	1.13089e+07
EP(C area)	ENSBTAP00000022789	ENSBTAG00000017147	8379300	18476000	6775300	11210200
EP(C area)	ENSBTAP00000007616	ENSBTAG00000005793	8351300	20987000	4077500	11138600
EP(C area)	ENSBTAP00000009923	ENSBTAG00000007540	13452000	11146000	8757800	11118600
EP(C area)	ENSBTAP00000038911	ENSBTAG00000015178	4940200	12314000	16019000	1.10911e+07
EP(C area)	ENSBTAP00000033696	ENSBTAG00000001908	8797300	11388000	12883000	1.10228e+07
EP(C area)	ENSBTAP00000023622	ENSBTAG00000031788	11175000	15251000	6560000	1.09953e+07
EP(C area)	ENSBTAP00000008744	ENSBTAG00000006656	20768000	9092600	3063500	10974700
EP(C area)	ENSBTAP00000026407	ENSBTAG00000019822	12805000	8306100	11681000	10930700
EP(C area)	ENSBTAP00000000556	ENSBTAG00000000434	22441000	3355700	6769900	1.08555e+07
EP(C area)	ENSBTAP00000013707	ENSBTAG00000010386	15127000	10583000	6775500	10828500
EP(C area)	ENSBTAP00000010982	ENSBTAG00000008340	13464000	13350000	5653600	1.08225e+07
EP(C area)	ENSBTAP00000002174	ENSBTAG00000007361	4270400	17926000	10129000	1.07751e+07
EP(C area)	ENSBTAP00000048950	ENSBTAG00000009470	13197000	10667000	8385100	10749700
EP(C area)	ENSBTAP00000041323	ENSBTAG00000002411	14686000	7733600	9638200	1.06859e+07
EP(C area)	ENSBTAP00000012170	ENSBTAG00000009233	12322000	11330000	8365500	10672500
EP(C area)	ENSBTAP00000042411	ENSBTAG00000031723	11716000	10908000	9072900	1.05656e+07
EP(C area)	ENSBTAP00000021268	ENSBTAG00000015989	11756000	17176000	2732200	1.05547e+07
EP(C area)	ENSBTAP00000052296	ENSBTAG00000021767	9420300	14811000	7353400	1.05282e+07
EP(C area)	ENSBTAP00000017416	ENSBTAG00000013099	15889000	12800000	2851300	1.05134e+07
EP(C area)	ENSBTAP00000044420	ENSBTAG00000033217	31072000	191360	239330	1.05009e+07
EP(C area)	ENSBTAP00000005627	ENSBTAG00000021372	11141000	9411600	10845000	1.04659e+07
EP(C area)	ENSBTAP00000025586	ENSBTAG00000019216	10253000	12897000	8033200	10394400
EP(C area)	ENSBTAP00000019499	ENSBTAG00000014643	17591000	12653000	923880	1.03893e+07
EP(C area)	ENSBTAP00000044443	ENSBTAG00000000948	13327000	9542600	8200600	1.03567e+07
EP(C area)	ENSBTAP00000000752	ENSBTAG00000000575	13595000	9445700	8018500	1.03531e+07
EP(C area)	ENSBTAP00000019803	ENSBTAG00000014872	13502000	8346000	9104200	10317400
EP(C area)	ENSBTAP00000027346	ENSBTAG00000020525	8306200	10249000	12223000	10259400
EP(C area)	ENSBTAP00000040330	ENSBTAG00000006085	6440900	15210000	9107100	1.02527e+07
EP(C area)	ENSBTAP00000042574	ENSBTAG00000031846	0	16082000	14590000	10224000
EP(C area)	ENSBTAP00000012884	ENSBTAG00000009768	5842100	12165000	12655000	10220700
EP(C area)	ENSBTAP00000014853	ENSBTAG00000011184	4424300	13101000	13132000	10219100
EP(C area)	ENSBTAP00000046882	ENSBTAG00000020218	8369000	8267300	13944000	1.01934e+07
EP(C area)	ENSBTAP00000013650	ENSBTAG00000010336	13130000	6748500	10340000	1.00728e+07
EP(C area)	ENSBTAP00000012059	ENSBTAG00000009150	15251000	10855000	4022400	10042800
EP(C area)	ENSBTAP00000016359	ENSBTAG00000012330	3353600	19802000	6972000	1.00425e+07
EP(C area)	ENSBTAP00000015354	ENSBTAG00000011553	6099700	14328000	9697700	10041800
EP(C area)	ENSBTAP00000023246	ENSBTAG00000017475	11944000	9856100	8166900	9989000
EP(C area)	ENSBTAP00000026053	ENSBTAG00000019552	8441200	12708000	8590100	9913100
EP(C area)	ENSBTAP00000019184	ENSBTAG00000014423	10628000	14091000	4997300	9.90543e+06
EP(C area)	ENSBTAP00000006990	ENSBTAG00000005315	12944000	7056600	9469800	9.82347e+06
EP(C area)	ENSBTAP00000003981	ENSBTAG00000003061	7987000	9809700	11645000	9813900
EP(C area)	ENSBTAP00000016884	ENSBTAG00000012703	12371000	11646000	5405400	9.80747e+06
EP(C area)	ENSBTAP00000005603	ENSBTAG00000004278	9747000	11967000	7657600	9.79053e+06
EP(C area)	ENSBTAP00000015358	ENSBTAG00000011559	5960200	20423000	2951600	9.77827e+06
EP(C area)	ENSBTAP00000014053	ENSBTAG00000010624	12878000	8918100	7211100	9.66907e+06
EP(C area)	ENSBTAP00000051659	ENSBTAG00000004242	4532600	13745000	10322000	9533200
EP(C area)	ENSBTAP00000028902	ENSBTAG00000021688	9629100	9297900	9467300	9.46477e+06
EP(C area)	ENSBTAP00000003501	ENSBTAG00000002703	14925000	7683400	5734300	9.44757e+06
EP(C area)	ENSBTAP00000053521	ENSBTAG00000003667	7440700	8030000	12770000	9.41357e+06
EP(C area)	ENSBTAP00000036576	ENSBTAG00000007872	11083000	9117500	8023300	9.40793e+06
EP(C area)	ENSBTAP00000019203	ENSBTAG00000014440	15558000	8702800	3877500	9.37943e+06
EP(C area)	ENSBTAP00000000814	ENSBTAG00000000622	10010000	11996000	6124400	9376800
EP(C area)	ENSBTAP00000020360	ENSBTAG00000015307	4547200	7395500	16087000	9.34323e+06
EP(C area)	ENSBTAP00000028551	ENSBTAG00000021416	15606000	5910800	6468100	9328300
EP(C area)	ENSBTAP00000004477	ENSBTAG00000007480	7176000	11477000	9311700	9.32157e+06
EP(C area)	ENSBTAP00000007922	ENSBTAG00000006029	8777400	10597000	8533700	9302700
EP(C area)	ENSBTAP00000012328	ENSBTAG00000009362	5954500	13468000	8436600	9.28637e+06
EP(C area)	ENSBTAP00000022761	ENSBTAG00000017125	11612000	5974500	10258000	9281500
EP(C area)	ENSBTAP00000051651	ENSBTAG00000034373	5284000	14349000	8152800	9.26193e+06
EP(C area)	ENSBTAP00000045455	ENSBTAG00000015512	11146000	7324200	9223000	9.23107e+06
EP(C area)	ENSBTAP00000047729	ENSBTAG00000008683	9534900	9843900	8042700	9140500
EP(C area)	ENSBTAP00000011202	ENSBTAG00000008498	13276000	10999000	2701000	8992000
EP(C area)	ENSBTAP00000049550	ENSBTAG00000040006	10170000	8744700	8046300	8987000
EP(C area)	ENSBTAP00000028282	ENSBTAG00000021227	10047000	10178000	6625900	8950300
EP(C area)	ENSBTAP00000006760	ENSBTAG00000005127	7474700	9859400	9351900	8.89533e+06
EP(C area)	ENSBTAP00000047104	ENSBTAG00000035907	7864000	6960200	11531000	8.78507e+06
EP(C area)	ENSBTAP00000023094	ENSBTAG00000017368	12547000	7334800	6365800	8749200
EP(C area)	ENSBTAP00000000893	ENSBTAG00000000677	9682300	8173200	8375200	8.74357e+06
EP(C area)	ENSBTAP00000048586	ENSBTAG00000019160	9331400	9952700	6868900	8.71767e+06
EP(C area)	ENSBTAP00000004188	ENSBTAG00000003228	6226500	10244000	9584300	8.68493e+06
EP(C area)	ENSBTAP00000008508	ENSBTAG00000006495	6115800	11086000	8652600	8.61813e+06
EP(C area)	ENSBTAP00000021436	ENSBTAG00000016105	8672100	6564800	10462000	8566300
EP(C area)	ENSBTAP00000004109	ENSBTAG00000003162	3894100	13415000	8266300	8.52513e+06
EP(C area)	ENSBTAP00000006534	ENSBTAG00000004965	0	12626000	12862000	8496000
EP(C area)	ENSBTAP00000010765	ENSBTAG00000008184	6757900	9780000	8859700	8.46587e+06
EP(C area)	ENSBTAP00000028093	ENSBTAG00000021093	9978800	10322000	5032300	8.44437e+06
EP(C area)	ENSBTAP00000008107	ENSBTAG00000006165	12163000	5504300	7656600	8441300
EP(C area)	ENSBTAP00000020150	ENSBTAG00000015147	765820	15347000	8972400	8361740
EP(C area)	ENSBTAP00000008487	ENSBTAG00000006474	6596100	10019000	8260600	8291900
EP(C area)	ENSBTAP00000004984	ENSBTAG00000003830	10095000	7100200	7582700	8259300
EP(C area)	ENSBTAP00000013467	ENSBTAG00000010207	10845000	6770500	6771800	8129100
EP(C area)	ENSBTAP00000041451	ENSBTAG00000001700	9337500	8277900	6765300	8126900
EP(C area)	ENSBTAP00000013862	ENSBTAG00000010492	9148100	7329900	7867700	8.11523e+06
EP(C area)	ENSBTAP00000011469	ENSBTAG00000008703	9892100	7852100	6492500	8078900
EP(C area)	ENSBTAP00000025422	ENSBTAG00000019096	6330200	8065400	9796700	8064100
EP(C area)	ENSBTAP00000001830	ENSBTAG00000001394	10402000	4560000	9200300	8054100
EP(C area)	ENSBTAP00000040892	ENSBTAG00000030648	7724400	9333500	6947500	8001800
EP(C area)	ENSBTAP00000047679	ENSBTAG00000024009	14777000	2836700	6199100	7937600
EP(C area)	ENSBTAP00000004351	ENSBTAG00000003356	5786800	9323200	8383600	7831200
EP(C area)	ENSBTAP00000048694	ENSBTAG00000021945	6713600	11248000	5464200	7808600
EP(C area)	ENSBTAP00000005324	ENSBTAG00000004072	6498000	9765800	7125400	7796400
EP(C area)	ENSBTAP00000022180	ENSBTAG00000016680	8083900	10979000	4311700	7.79153e+06
EP(C area)	ENSBTAP00000052914	ENSBTAG00000015980	6751000	10968000	5596900	7.77197e+06
EP(C area)	ENSBTAP00000007398	ENSBTAG00000005627	7354200	8247000	7697100	7766100
EP(C area)	ENSBTAP00000010507	ENSBTAG00000007993	5391300	10241000	7651300	7761200
EP(C area)	ENSBTAP00000015375	ENSBTAG00000011573	5911000	6070900	11244000	7.74197e+06
EP(C area)	ENSBTAP00000043577	ENSBTAG00000011488	2152000	11484000	9355700	7663900
EP(C area)	ENSBTAP00000015499	ENSBTAG00000011677	2272500	15078000	5481100	7.61053e+06
EP(C area)	ENSBTAP00000012930	ENSBTAG00000009804	2636900	7903800	12238000	7592900
EP(C area)	ENSBTAP00000007978	ENSBTAG00000006072	9910700	4190200	8668700	7.58987e+06
EP(C area)	ENSBTAP00000026356	ENSBTAG00000019780	4925300	9782400	7730700	7.47947e+06
EP(C area)	ENSBTAP00000011751	ENSBTAG00000008926	14361000	4412000	3615300	7.46277e+06
EP(C area)	ENSBTAP00000039621	ENSBTAG00000014463	7128500	8325100	6865500	7439700
EP(C area)	ENSBTAP00000020886	ENSBTAG00000015732	8890100	8138800	5264800	7.43123e+06
EP(C area)	ENSBTAP00000001113	ENSBTAG00000000837	8785300	6640300	6754800	7.39347e+06
EP(C area)	ENSBTAP00000013559	ENSBTAG00000010265	6534600	5879900	9477900	7.29747e+06
EP(C area)	ENSBTAP00000040769	ENSBTAG00000019180	5221200	8964600	7569900	7251900
EP(C area)	ENSBTAP00000018505	ENSBTAG00000013930	8981200	5247800	7461500	7.23017e+06
EP(C area)	ENSBTAP00000046671	ENSBTAG00000009786	12291000	6903000	2495000	7.22967e+06
EP(C area)	ENSBTAP00000017588	ENSBTAG00000013212	7524200	6937700	7183100	7215000
EP(C area)	ENSBTAP00000016482	ENSBTAG00000012419	9796300	7436100	4378300	7.20357e+06
EP(C area)	ENSBTAP00000000731	ENSBTAG00000000555	2476600	9038200	10013000	7.17593e+06
EP(C area)	ENSBTAP00000040998	ENSBTAG00000019011	6264100	8143500	7089600	7.16573e+06
EP(C area)	ENSBTAP00000002240	ENSBTAG00000001708	3590100	10557000	7297200	7148100
EP(C area)	ENSBTAP00000040759	ENSBTAG00000008881	6286800	8207100	6918400	7.13743e+06
EP(C area)	ENSBTAP00000003415	ENSBTAG00000002633	5996400	6235800	9103700	7.11197e+06
EP(C area)	ENSBTAP00000001199	ENSBTAG00000000905	8207800	2047200	11057000	7104000
EP(C area)	ENSBTAP00000043475	ENSBTAG00000003330	4219400	4782000	12286000	7095800
EP(C area)	ENSBTAP00000027507	ENSBTAG00000020641	9405000	5741900	5960500	7035800
EP(C area)	ENSBTAP00000028152	ENSBTAG00000021128	5429300	8466900	7183900	7026700
EP(C area)	ENSBTAP00000033771	ENSBTAG00000013472	3243100	6375400	11299000	6972500
EP(C area)	ENSBTAP00000023671	ENSBTAG00000017803	9928100	7797400	3125400	6950300
EP(C area)	ENSBTAP00000005597	ENSBTAG00000004274	14080000	3038000	3724300	6.94743e+06
EP(C area)	ENSBTAP00000009138	ENSBTAG00000006955	6217500	8002600	6555700	6.92527e+06
EP(C area)	ENSBTAP00000004878	ENSBTAG00000003747	4691700	8038300	7925100	6.88503e+06
EP(C area)	ENSBTAP00000025659	ENSBTAG00000019271	6417800	7036600	7099000	6.85113e+06
EP(C area)	ENSBTAP00000003239	ENSBTAG00000002493	5473300	7109100	7899100	6.82717e+06
EP(C area)	ENSBTAP00000021327	ENSBTAG00000016023	4590800	6635100	9226300	6817400
EP(C area)	ENSBTAP00000007982	ENSBTAG00000006075	4773400	9164000	6508900	6.81543e+06
EP(C area)	ENSBTAP00000042488	ENSBTAG00000016472	9108900	7134900	4101600	6781800
EP(C area)	ENSBTAP00000005600	ENSBTAG00000004279	10501000	7187300	2474600	6.72097e+06
EP(C area)	ENSBTAP00000021838	ENSBTAG00000016420	7690200	6456300	5996700	6714400
EP(C area)	ENSBTAP00000048973	ENSBTAG00000008022	3882400	7546400	8701400	6.71007e+06
EP(C area)	ENSBTAP00000025042	ENSBTAG00000018812	5657100	8480800	5928300	6.68873e+06
EP(C area)	ENSBTAP00000003333	ENSBTAG00000002573	10139000	4661900	5072700	6.62453e+06
EP(C area)	ENSBTAP00000019791	ENSBTAG00000014862	7526600	10405000	1917900	6616500
EP(C area)	ENSBTAP00000006757	ENSBTAG00000005122	8724700	5297400	5812100	6611400
EP(C area)	ENSBTAP00000015804	ENSBTAG00000011913	8453400	10523000	787060	6587820
EP(C area)	ENSBTAP00000027852	ENSBTAG00000020908	3877500	8066800	7793700	6.57933e+06
EP(C area)	ENSBTAP00000017211	ENSBTAG00000012957	6216700	8337200	5137500	6563800
EP(C area)	ENSBTAP00000016204	ENSBTAG00000012210	6194900	5336900	8109600	6.54713e+06
EP(C area)	ENSBTAP00000005134	ENSBTAG00000003934	5040000	7704300	6865700	6.53667e+06
EP(C area)	ENSBTAP00000017911	ENSBTAG00000032915	7379600	6853600	5358500	6.53057e+06
EP(C area)	ENSBTAP00000003664	ENSBTAG00000002830	6125500	5927100	7434400	6.49567e+06
EP(C area)	ENSBTAP00000027115	ENSBTAG00000020345	10652000	4095700	4654000	6.46723e+06
EP(C area)	ENSBTAP00000053242	ENSBTAG00000044001	4291800	7620200	7399800	6.43727e+06
EP(C area)	ENSBTAP00000033750	ENSBTAG00000024406	7439900	6522000	5191800	6.38457e+06
EP(C area)	ENSBTAP00000018947	ENSBTAG00000014261	5139400	7988600	5973600	6367200
EP(C area)	ENSBTAP00000048807	ENSBTAG00000012890	6773200	5752300	6477100	6334200
EP(C area)	ENSBTAP00000026395	ENSBTAG00000019813	3883000	4874900	9933500	6.23047e+06
EP(C area)	ENSBTAP00000050234	ENSBTAG00000006305	6075100	6447100	6114400	6212200
EP(C area)	ENSBTAP00000038059	ENSBTAG00000031500	4273100	8517900	5823700	6204900
EP(C area)	ENSBTAP00000026372	ENSBTAG00000019794	4594200	5980400	7726600	6100400
EP(C area)	ENSBTAP00000002142	ENSBTAG00000001635	5718100	9792100	2693400	6.06787e+06
EP(C area)	ENSBTAP00000017580	ENSBTAG00000013208	6894500	6047500	5139300	6027100
EP(C area)	ENSBTAP00000012391	ENSBTAG00000009414	10290000	3455700	4244600	5.99677e+06
EP(C area)	ENSBTAP00000015199	ENSBTAG00000011435	3799700	5479500	8703000	5.99407e+06
EP(C area)	ENSBTAP00000025996	ENSBTAG00000019512	5447600	8197000	4297500	5980700
EP(C area)	ENSBTAP00000021397	ENSBTAG00000016079	10127000	4527400	3241000	5.96513e+06
EP(C area)	ENSBTAP00000040572	ENSBTAG00000030434	2787700	2474800	12618000	5.96017e+06
EP(C area)	ENSBTAP00000018110	ENSBTAG00000013624	6867200	5343300	5659100	5.95653e+06
EP(C area)	ENSBTAP00000027964	ENSBTAG00000020998	4740000	8044100	5069100	5.95107e+06
EP(C area)	ENSBTAP00000003229	ENSBTAG00000002485	2607300	6452900	8682600	5.91427e+06
EP(C area)	ENSBTAP00000000950	ENSBTAG00000000711	4727800	4288500	8651800	5.88937e+06
EP(C area)	ENSBTAP00000039591	ENSBTAG00000017831	5602700	6854800	5185600	5.88103e+06
EP(C area)	ENSBTAP00000020818	ENSBTAG00000015677	5893600	5814300	5844300	5.85073e+06
EP(C area)	ENSBTAP00000042386	ENSBTAG00000017710	6418500	5792500	5340300	5.85043e+06
EP(C area)	ENSBTAP00000018554	ENSBTAG00000013960	2718600	7852200	6967000	5.84593e+06
EP(C area)	ENSBTAP00000003073	ENSBTAG00000002378	9913700	4701300	2833500	5.81617e+06
EP(C area)	ENSBTAP00000051774	ENSBTAG00000038186	6808900	4600100	6021800	5.81027e+06
EP(C area)	ENSBTAP00000023313	ENSBTAG00000017537	2186100	7568000	7670800	5808300
EP(C area)	ENSBTAP00000014154	ENSBTAG00000010692	3554700	7662400	6182900	5800000
EP(C area)	ENSBTAP00000007823	ENSBTAG00000005960	4316400	6287500	6742400	5782100
EP(C area)	ENSBTAP00000017332	ENSBTAG00000013038	5143400	8293100	3826300	5.75427e+06
EP(C area)	ENSBTAP00000047838	ENSBTAG00000038866	3165700	1903300	12181000	5750000
EP(C area)	ENSBTAP00000045833	ENSBTAG00000034501	4444000	6923900	5881400	5.74977e+06
EP(C area)	ENSBTAP00000001667	ENSBTAG00000001265	5484200	4392800	7284400	5.72047e+06
EP(C area)	ENSBTAP00000007369	ENSBTAG00000023487	10064000	4937900	2136600	5.71283e+06
EP(C area)	ENSBTAP00000021833	ENSBTAG00000016415	4202200	10812000	2115700	5.70997e+06
EP(C area)	ENSBTAP00000001383	ENSBTAG00000001041	3567100	6846800	6643600	5.68583e+06
EP(C area)	ENSBTAP00000051168	ENSBTAG00000039035	9513500	3744700	3765200	5.67447e+06
EP(C area)	ENSBTAP00000011505	ENSBTAG00000008731	6236300	6562100	4158900	5.65243e+06
EP(C area)	ENSBTAP00000044161	ENSBTAG00000002688	6655400	3688900	6522200	5.62217e+06
EP(C area)	ENSBTAP00000010616	ENSBTAG00000008072	5257200	7648100	3814800	5.57337e+06
EP(C area)	ENSBTAP00000021896	ENSBTAG00000037673	8034600	6602800	2074700	5570700
EP(C area)	ENSBTAP00000039004	ENSBTAG00000027337	2669700	13236000	755010	5553570
EP(C area)	ENSBTAP00000009064	ENSBTAG00000006898	2901300	8085200	5562800	5.51643e+06
EP(C area)	ENSBTAP00000053565	ENSBTAG00000040076	5299800	6435500	4756900	5497400
EP(C area)	ENSBTAP00000003165	ENSBTAG00000002428	6455700	6052800	3952400	5.48697e+06
EP(C area)	ENSBTAP00000004890	ENSBTAG00000003757	5609700	6076900	4757100	5.48123e+06
EP(C area)	ENSBTAP00000034926	ENSBTAG00000011847	2296100	11150000	2967300	5.47113e+06
EP(C area)	ENSBTAP00000016440	ENSBTAG00000012393	4334200	3725300	8240200	5.43323e+06
EP(C area)	ENSBTAP00000014801	ENSBTAG00000011145	5963600	6240800	4089200	5431200
EP(C area)	ENSBTAP00000012599	ENSBTAG00000009580	7325700	3591600	5373000	5430100
EP(C area)	ENSBTAP00000033377	ENSBTAG00000003697	4022000	6743700	5515600	5427100
EP(C area)	ENSBTAP00000017392	ENSBTAG00000013081	4518000	6566700	5157000	5413900
EP(C area)	ENSBTAP00000023254	ENSBTAG00000017497	816130	9899500	5497600	5404410
EP(C area)	ENSBTAP00000021386	ENSBTAG00000016069	8018800	4437000	3746400	5.40073e+06
EP(C area)	ENSBTAP00000000902	ENSBTAG00000000679	286100	7146200	8769600	5.40063e+06
EP(C area)	ENSBTAP00000021373	ENSBTAG00000016061	1001700	13018000	2062000	5.36057e+06
EP(C area)	ENSBTAP00000008799	ENSBTAG00000006690	5770400	4876500	5375800	5340900
EP(C area)	ENSBTAP00000053578	ENSBTAG00000039374	7134600	4409000	4419300	5.32097e+06
EP(C area)	ENSBTAP00000028853	ENSBTAG00000021651	9852900	3439400	2663100	5.31847e+06
EP(C area)	ENSBTAP00000051846	ENSBTAG00000039456	7035400	3527600	5389300	5.31743e+06
EP(C area)	ENSBTAP00000003206	ENSBTAG00000002475	3458700	9190800	3236200	5.29523e+06
EP(C area)	ENSBTAP00000038495	ENSBTAG00000027020	3809000	4302400	7677800	5.26307e+06
EP(C area)	ENSBTAP00000010108	ENSBTAG00000007685	4743100	6487000	4485800	5.23863e+06
EP(C area)	ENSBTAP00000005988	ENSBTAG00000004555	14873000	90961	678960	5214307
EP(C area)	ENSBTAP00000004114	ENSBTAG00000003168	4570100	5739900	5249400	5.18647e+06
EP(C area)	ENSBTAP00000017293	ENSBTAG00000013004	5862500	6989700	2698900	5183700
EP(C area)	ENSBTAP00000000568	ENSBTAG00000023730	3063000	6290800	6168000	5.17393e+06
EP(C area)	ENSBTAP00000025662	ENSBTAG00000019274	3924300	6671800	4840000	5.14537e+06
EP(C area)	ENSBTAP00000007163	ENSBTAG00000005444	5603200	4076400	5713100	5130900
EP(C area)	ENSBTAP00000010141	ENSBTAG00000007712	7524100	5816500	1903700	5.08143e+06
EP(C area)	ENSBTAP00000014549	ENSBTAG00000010956	4928100	5534700	4775400	5079400
EP(C area)	ENSBTAP00000008434	ENSBTAG00000006434	2820200	5781400	6595700	5.06577e+06
EP(C area)	ENSBTAP00000015944	ENSBTAG00000012012	5626500	4142100	5381800	5.05013e+06
EP(C area)	ENSBTAP00000008678	ENSBTAG00000006616	6079800	6663700	2306900	5016800
EP(C area)	ENSBTAP00000016581	ENSBTAG00000012497	5086100	5359000	4557900	5001000
EP(C area)	ENSBTAP00000019401	ENSBTAG00000030506	3292100	5833000	5796400	4.97383e+06
EP(C area)	ENSBTAP00000046293	ENSBTAG00000007399	6019700	4327000	4564800	4970500
EP(C area)	ENSBTAP00000028661	ENSBTAG00000021506	3973100	5792000	5114500	4.95987e+06
EP(C area)	ENSBTAP00000022848	ENSBTAG00000030305	6672500	4706600	3497800	4.95897e+06
EP(C area)	ENSBTAP00000028256	ENSBTAG00000021204	2942500	3997000	7909200	4.94957e+06
EP(C area)	ENSBTAP00000022237	ENSBTAG00000016730	4831900	5913100	4081000	4942000
EP(C area)	ENSBTAP00000007200	ENSBTAG00000005475	11994000	1092500	1706300	4.93093e+06
EP(C area)	ENSBTAP00000006600	ENSBTAG00000005012	2747600	4928300	7083500	4919800
EP(C area)	ENSBTAP00000020523	ENSBTAG00000015438	5401000	3390500	5928100	4.90653e+06
EP(C area)	ENSBTAP00000011388	ENSBTAG00000008635	5725500	5050400	3932600	4.90283e+06
EP(C area)	ENSBTAP00000007758	ENSBTAG00000005904	4822200	7048800	2812500	4894500
EP(C area)	ENSBTAP00000001374	ENSBTAG00000001036	5273100	5028000	4344800	4.88197e+06
EP(C area)	ENSBTAP00000018091	ENSBTAG00000013606	10920000	2620300	1099800	4.88003e+06
EP(C area)	ENSBTAP00000022422	ENSBTAG00000016858	3521100	6238900	4850300	4870100
EP(C area)	ENSBTAP00000027850	ENSBTAG00000020905	3370600	9132000	2040900	4.84783e+06
EP(C area)	ENSBTAP00000028671	ENSBTAG00000021514	4003200	7697300	2789100	4.82987e+06
EP(C area)	ENSBTAP00000028556	ENSBTAG00000021421	5686600	4238700	4416800	4780700
EP(C area)	ENSBTAP00000008177	ENSBTAG00000006227	2168000	3880400	8292400	4.78027e+06
EP(C area)	ENSBTAP00000013024	ENSBTAG00000009876	5713000	4229200	4277300	4.73983e+06
EP(C area)	ENSBTAP00000023221	ENSBTAG00000017468	6814600	4476400	2926100	4.73903e+06
EP(C area)	ENSBTAP00000007150	ENSBTAG00000005432	2987200	8994800	2038600	4.67353e+06
EP(C area)	ENSBTAP00000013402	ENSBTAG00000010156	3449400	7375900	3167100	4.66413e+06
EP(C area)	ENSBTAP00000050170	ENSBTAG00000039161	4619300	4322500	5047000	4.66293e+06
EP(C area)	ENSBTAP00000019100	ENSBTAG00000014366	0	7495800	6399900	4631900
EP(C area)	ENSBTAP00000017556	ENSBTAG00000010830	338250	3978700	9514200	4.61038e+06
EP(C area)	ENSBTAP00000045451	ENSBTAG00000004109	4186500	5784800	3823600	4598300
EP(C area)	ENSBTAP00000020790	ENSBTAG00000015654	3191600	5594500	4921500	4569200
EP(C area)	ENSBTAP00000024335	ENSBTAG00000018283	3680000	4002300	5941900	4541400
EP(C area)	ENSBTAP00000010949	ENSBTAG00000008314	4239900	6164600	3139400	4.51463e+06
EP(C area)	ENSBTAP00000024600	ENSBTAG00000018483	6057800	4488900	2995800	4.51417e+06
EP(C area)	ENSBTAP00000008296	ENSBTAG00000006323	2803000	2406700	8278400	4.49603e+06
EP(C area)	ENSBTAP00000012182	ENSBTAG00000009245	5719900	4661100	2970800	4450600
EP(C area)	ENSBTAP00000028958	ENSBTAG00000021724	2791700	4270900	6271400	4.44467e+06
EP(C area)	ENSBTAP00000041681	ENSBTAG00000015780	5380400	4356100	3595800	4444100
EP(C area)	ENSBTAP00000037200	ENSBTAG00000026327	2930900	7083800	3287600	4434100
EP(C area)	ENSBTAP00000009477	ENSBTAG00000007203	4671000	3962100	4629400	4.42083e+06
EP(C area)	ENSBTAP00000022970	ENSBTAG00000017279	6645000	4316500	2261100	4.40753e+06
EP(C area)	ENSBTAP00000053227	ENSBTAG00000007963	0	13211000	0	4.40367e+06
EP(C area)	ENSBTAP00000027250	ENSBTAG00000020449	3846300	7170900	2147800	4.38833e+06
EP(C area)	ENSBTAP00000007135	ENSBTAG00000005426	3484700	5972400	3632100	4.36307e+06
EP(C area)	ENSBTAP00000009365	ENSBTAG00000007113	3576800	985700	8507200	4.35657e+06
EP(C area)	ENSBTAP00000012508	ENSBTAG00000009506	6249000	5038200	1772600	4.35327e+06
EP(C area)	ENSBTAP00000035395	ENSBTAG00000025311	8462800	3541000	870040	4291280
EP(C area)	ENSBTAP00000040793	ENSBTAG00000030587	6721500	3483700	2638100	4281100
EP(C area)	ENSBTAP00000027808	ENSBTAG00000020873	2290300	4692400	5833800	4.27217e+06
EP(C area)	ENSBTAP00000013464	ENSBTAG00000010204	4366500	5290000	3142600	4.26637e+06
EP(C area)	ENSBTAP00000052827	ENSBTAG00000008445	3010300	5131600	4614300	4.25207e+06
EP(C area)	ENSBTAP00000029301	ENSBTAG00000021976	4196900	5164400	3271900	4.21107e+06
EP(C area)	ENSBTAP00000026366	ENSBTAG00000019787	5062000	4693400	2838900	4198100
EP(C area)	ENSBTAP00000031823	ENSBTAG00000021799	5407300	4237300	2948300	4.19763e+06
EP(C area)	ENSBTAP00000013123	ENSBTAG00000009949	4858000	4149600	3563500	4.19037e+06
EP(C area)	ENSBTAP00000025997	ENSBTAG00000019516	3120900	3862000	5517600	4.16683e+06
EP(C area)	ENSBTAP00000006260	ENSBTAG00000004767	0	7877400	4555100	4.14417e+06
EP(C area)	ENSBTAP00000007404	ENSBTAG00000005631	2497800	5896200	4036000	4.14333e+06
EP(C area)	ENSBTAP00000026393	ENSBTAG00000019810	4271200	4146400	4007900	4.14183e+06
EP(C area)	ENSBTAP00000004831	ENSBTAG00000003708	3141400	5734200	3523600	4.13307e+06
EP(C area)	ENSBTAP00000020228	ENSBTAG00000015202	1292100	4790400	6230700	4104400
EP(C area)	ENSBTAP00000015769	ENSBTAG00000011885	4028200	3097400	5167800	4097800
EP(C area)	ENSBTAP00000003431	ENSBTAG00000002648	5867200	4248700	2147300	4.08773e+06
EP(C area)	ENSBTAP00000022227	ENSBTAG00000016720	3780000	4898100	3478900	4.05233e+06
EP(C area)	ENSBTAP00000052237	ENSBTAG00000013414	4995000	5077800	2077600	4.05013e+06
EP(C area)	ENSBTAP00000005083	ENSBTAG00000003894	3625800	3532200	4969400	4.04247e+06
EP(C area)	ENSBTAP00000021704	ENSBTAG00000016315	6802500	1650100	3607700	4020100
EP(C area)	ENSBTAP00000028494	ENSBTAG00000021374	5008100	3642700	3400900	4.01723e+06
EP(C area)	ENSBTAP00000036036	ENSBTAG00000011699	3743000	6553200	1726400	4.00753e+06
EP(C area)	ENSBTAP00000004547	ENSBTAG00000003499	3167500	6258300	2594100	4.00663e+06
EP(C area)	ENSBTAP00000003999	ENSBTAG00000003072	2115800	3260200	6538700	3.97157e+06
EP(C area)	ENSBTAP00000007405	ENSBTAG00000005634	4035000	4508900	3249400	3931100
EP(C area)	ENSBTAP00000008734	ENSBTAG00000006646	3067100	3839000	4875200	3927100
EP(C area)	ENSBTAP00000028048	ENSBTAG00000021061	2481400	5524500	3736400	3914100
EP(C area)	ENSBTAP00000053151	ENSBTAG00000043556	2316000	5518200	3870200	3.90147e+06
EP(C area)	ENSBTAP00000025318	ENSBTAG00000019023	3724900	5350900	2602000	3892600
EP(C area)	ENSBTAP00000052710	ENSBTAG00000031941	4311200	3114700	4232600	3.88617e+06
EP(C area)	ENSBTAP00000029280	ENSBTAG00000021961	5861800	3298200	2294400	3.81813e+06
EP(C area)	ENSBTAP00000001576	ENSBTAG00000001189	3002800	3950600	4496300	3.81657e+06
EP(C area)	ENSBTAP00000031879	ENSBTAG00000011613	4203400	2843800	4362500	3.80323e+06
EP(C area)	ENSBTAP00000010469	ENSBTAG00000007964	6072200	2805900	2434700	3.77093e+06
EP(C area)	ENSBTAP00000044243	ENSBTAG00000014068	3856100	3418100	4007600	3760600
EP(C area)	ENSBTAP00000014050	ENSBTAG00000010627	6263800	4437800	570760	3.75745e+06
EP(C area)	ENSBTAP00000008621	ENSBTAG00000006564	3020400	6425200	1821400	3.75567e+06
EP(C area)	ENSBTAP00000044295	ENSBTAG00000016088	3380700	4922300	2937500	3.74683e+06
EP(C area)	ENSBTAP00000012586	ENSBTAG00000009568	4046800	3654500	3400600	3.70063e+06
EP(C area)	ENSBTAP00000051794	ENSBTAG00000004397	4915200	1732700	4452700	3700200
EP(C area)	ENSBTAP00000013292	ENSBTAG00000010082	2896900	3052200	5109100	3.68607e+06
EP(C area)	ENSBTAP00000030983	ENSBTAG00000022844	5418000	2933900	2685600	3.67917e+06
EP(C area)	ENSBTAP00000044468	ENSBTAG00000012380	4713300	4083800	2231600	3.67623e+06
EP(C area)	ENSBTAP00000003732	ENSBTAG00000002879	3113400	5423500	2489000	3675300
EP(C area)	ENSBTAP00000015220	ENSBTAG00000011454	3204900	5176500	2630900	3.67077e+06
EP(C area)	ENSBTAP00000003589	ENSBTAG00000002767	1586800	7266500	2150600	3.66797e+06
EP(C area)	ENSBTAP00000048821	ENSBTAG00000034918	2827100	2554000	5576000	3.65237e+06
EP(C area)	ENSBTAP00000009346	ENSBTAG00000007106	4255000	3311900	3370100	3.64567e+06
EP(C area)	ENSBTAP00000003467	ENSBTAG00000002676	3711200	3176600	4026000	3.63793e+06
EP(C area)	ENSBTAP00000006069	ENSBTAG00000004625	2617900	3693500	4597900	3.63643e+06
EP(C area)	ENSBTAP00000041575	ENSBTAG00000031134	4841500	3697700	2328700	3.62263e+06
EP(C area)	ENSBTAP00000007028	ENSBTAG00000005345	6026300	4667400	139070	3.61092e+06
EP(C area)	ENSBTAP00000004280	ENSBTAG00000003307	3678400	2923100	4226900	3.60947e+06
EP(C area)	ENSBTAP00000042228	ENSBTAG00000000111	3519400	3901300	3401400	3.60737e+06
EP(C area)	ENSBTAP00000030128	ENSBTAG00000033424	3908300	4355000	2544400	3.60257e+06
EP(C area)	ENSBTAP00000008727	ENSBTAG00000006642	2607100	4245000	3943600	3.59857e+06
EP(C area)	ENSBTAP00000011359	ENSBTAG00000008609	3085400	2511500	5074500	3.55713e+06
EP(C area)	ENSBTAP00000040872	ENSBTAG00000030629	2290700	5188800	3164500	3548000
EP(C area)	ENSBTAP00000012955	ENSBTAG00000009826	371300	4196700	6073400	3.54713e+06
EP(C area)	ENSBTAP00000005789	ENSBTAG00000004416	1771800	5399700	3468800	3.54677e+06
EP(C area)	ENSBTAP00000017905	ENSBTAG00000013461	2864900	5923800	1793800	3527500
EP(C area)	ENSBTAP00000047621	ENSBTAG00000010957	2026300	3875500	4665600	3.52247e+06
EP(C area)	ENSBTAP00000003340	ENSBTAG00000002579	2424900	4614500	3516700	3518700
EP(C area)	ENSBTAP00000053182	ENSBTAG00000002528	2350900	5515700	2673500	3.51337e+06
EP(C area)	ENSBTAP00000008948	ENSBTAG00000006806	2639900	2828600	5065000	3.51117e+06
EP(C area)	ENSBTAP00000014850	ENSBTAG00000011182	1235400	5185600	4070100	3.49703e+06
EP(C area)	ENSBTAP00000039940	ENSBTAG00000000786	395170	7745600	2328200	3.48966e+06
EP(C area)	ENSBTAP00000018469	ENSBTAG00000013907	3646500	3949300	2868500	3488100
EP(C area)	ENSBTAP00000021451	ENSBTAG00000019386	4600400	3503600	2319300	3.47443e+06
EP(C area)	ENSBTAP00000010451	ENSBTAG00000007952	2608500	5903600	1834200	3.44877e+06
EP(C area)	ENSBTAP00000022470	ENSBTAG00000016894	3218900	3474500	3647300	3446900
EP(C area)	ENSBTAP00000017986	ENSBTAG00000013526	3028400	3841300	3451800	3440500
EP(C area)	ENSBTAP00000009888	ENSBTAG00000007512	10218000	28062	68913	3438325
EP(C area)	ENSBTAP00000005656	ENSBTAG00000004315	5923000	2663600	1718100	3434900
EP(C area)	ENSBTAP00000008130	ENSBTAG00000006187	101410	8037200	2155700	3.43144e+06
EP(C area)	ENSBTAP00000007635	ENSBTAG00000005808	4316800	3434900	2455900	3.40253e+06
EP(C area)	ENSBTAP00000024424	ENSBTAG00000036174	4459400	3086900	2630000	3392100
EP(C area)	ENSBTAP00000003716	ENSBTAG00000002863	440530	6371400	3352900	3.38828e+06
EP(C area)	ENSBTAP00000009363	ENSBTAG00000007115	2321800	2138600	5659600	3.37333e+06
EP(C area)	ENSBTAP00000042244	ENSBTAG00000009048	4753600	2642600	2719600	3.37193e+06
EP(C area)	ENSBTAP00000001379	ENSBTAG00000001038	4400600	3228500	2474600	3367900
EP(C area)	ENSBTAP00000009044	ENSBTAG00000006883	7950400	2146500	0	3.36563e+06
EP(C area)	ENSBTAP00000000159	ENSBTAG00000000140	1452500	4693200	3902600	3.34943e+06
EP(C area)	ENSBTAP00000018370	ENSBTAG00000013825	2440700	4317300	3262500	3.34017e+06
EP(C area)	ENSBTAP00000041478	ENSBTAG00000010365	3167600	3791400	3056100	3.33837e+06
EP(C area)	ENSBTAP00000010366	ENSBTAG00000007881	3175900	2780300	4024100	3.32677e+06
EP(C area)	ENSBTAP00000011314	ENSBTAG00000008579	2059400	2459900	5446100	3321800
EP(C area)	ENSBTAP00000027713	ENSBTAG00000020795	3412500	3699500	2838100	3316700
EP(C area)	ENSBTAP00000008022	ENSBTAG00000006104	3551600	1421200	4959200	3.31067e+06
EP(C area)	ENSBTAP00000007443	ENSBTAG00000005665	4263600	3480300	2138200	3.29403e+06
EP(C area)	ENSBTAP00000021325	ENSBTAG00000016021	1304700	4367000	4194500	3.28873e+06
EP(C area)	ENSBTAP00000001838	ENSBTAG00000001398	1605000	3718500	4523900	3.28247e+06
EP(C area)	ENSBTAP00000047307	ENSBTAG00000007323	3374100	3592100	2829300	3.26517e+06
EP(C area)	ENSBTAP00000012704	ENSBTAG00000009641	3046400	4029900	2621900	3.23273e+06
EP(C area)	ENSBTAP00000021917	ENSBTAG00000016486	3524600	1273900	4862800	3.22043e+06
EP(C area)	ENSBTAP00000039205	ENSBTAG00000003422	831550	4901500	3912800	3.21528e+06
EP(C area)	ENSBTAP00000003355	ENSBTAG00000002591	1598900	4102300	3924400	3.20853e+06
EP(C area)	ENSBTAP00000014593	ENSBTAG00000010992	1529900	5536100	2557800	3.20793e+06
EP(C area)	ENSBTAP00000024787	ENSBTAG00000032304	197860	2454500	6948900	3200420
EP(C area)	ENSBTAP00000004617	ENSBTAG00000003550	2361900	3922400	3216200	3.16683e+06
EP(C area)	ENSBTAP00000043570	ENSBTAG00000017759	2745700	3184900	3558700	3163100
EP(C area)	ENSBTAP00000005146	ENSBTAG00000003942	3619600	1654500	4211300	3161800
EP(C area)	ENSBTAP00000021887	ENSBTAG00000006884	5714300	2087800	1672500	3158200
EP(C area)	ENSBTAP00000020469	ENSBTAG00000015403	1148700	4838300	3485000	3.15733e+06
EP(C area)	ENSBTAP00000012911	ENSBTAG00000009789	1769600	4336500	3350100	3.15207e+06
EP(C area)	ENSBTAP00000001432	ENSBTAG00000001081	5459900	1877300	2113800	3.15033e+06
EP(C area)	ENSBTAP00000021495	ENSBTAG00000016149	2689300	3593100	3164400	3.14893e+06
EP(C area)	ENSBTAP00000020296	ENSBTAG00000015254	992750	5854700	2598200	3148550
EP(C area)	ENSBTAP00000007194	ENSBTAG00000005469	1850300	3578500	4002800	3.14387e+06
EP(C area)	ENSBTAP00000000167	ENSBTAG00000000146	2021800	4329100	3068300	3.13973e+06
EP(C area)	ENSBTAP00000040176	ENSBTAG00000001915	435800	5018300	3958700	3137600
EP(C area)	ENSBTAP00000036007	ENSBTAG00000011104	3405300	3468700	2520000	3.13133e+06
EP(C area)	ENSBTAP00000035859	ENSBTAG00000006357	1442100	4818700	3053400	3.10473e+06
EP(C area)	ENSBTAP00000029147	ENSBTAG00000021864	4353000	2508800	2426700	3.09617e+06
EP(C area)	ENSBTAP00000000518	ENSBTAG00000000404	2704500	3480300	3053100	3079300
EP(C area)	ENSBTAP00000016130	ENSBTAG00000012159	3051900	3498400	2612600	3054300
EP(C area)	ENSBTAP00000008473	ENSBTAG00000006463	1605200	4220000	3329500	3.05157e+06
EP(C area)	ENSBTAP00000007436	ENSBTAG00000005660	3404200	2641600	3038200	3028000
EP(C area)	ENSBTAP00000000566	ENSBTAG00000000442	4224000	1913400	2901700	3.01303e+06
EP(C area)	ENSBTAP00000020501	ENSBTAG00000015426	1508500	3136100	4387700	3.01077e+06
EP(C area)	ENSBTAP00000028364	ENSBTAG00000021288	2421600	2705200	3884400	3.00373e+06
EP(C area)	ENSBTAP00000033579	ENSBTAG00000012237	994110	2559300	5447200	3.0002e+06
EP(C area)	ENSBTAP00000020202	ENSBTAG00000015182	1590000	5037100	2349200	2992100
EP(C area)	ENSBTAP00000041673	ENSBTAG00000009543	2278700	3191900	3499800	2.99013e+06
EP(C area)	ENSBTAP00000013932	ENSBTAG00000015595	3350400	2092800	3505100	2.98277e+06
EP(C area)	ENSBTAP00000036917	ENSBTAG00000000874	3735900	3204300	2000500	2.98023e+06
EP(C area)	ENSBTAP00000044213	ENSBTAG00000033080	1576300	2881500	4461300	2.97303e+06
EP(C area)	ENSBTAP00000018491	ENSBTAG00000013924	1632900	5227200	1957700	2.93927e+06
EP(C area)	ENSBTAP00000006613	ENSBTAG00000005027	3981600	3017000	1784800	2927800
EP(C area)	ENSBTAP00000020078	ENSBTAG00000015086	6048500	1288000	1417000	2.91783e+06
EP(C area)	ENSBTAP00000013082	ENSBTAG00000009902	1398100	1354700	5999400	2917400
EP(C area)	ENSBTAP00000047917	ENSBTAG00000002026	882760	2830600	5000600	2.90465e+06
EP(C area)	ENSBTAP00000006001	ENSBTAG00000004568	1753700	3753400	3190200	2899100
EP(C area)	ENSBTAP00000036557	ENSBTAG00000032848	8024300	308270	312510	2.88169e+06
EP(C area)	ENSBTAP00000010347	ENSBTAG00000007865	1931400	3679000	3008700	2.87303e+06
EP(C area)	ENSBTAP00000005558	ENSBTAG00000004243	2549400	3883500	2152200	2861700
EP(C area)	ENSBTAP00000021773	ENSBTAG00000016368	34219	724020	7822700	2860313
EP(C area)	ENSBTAP00000010311	ENSBTAG00000007836	2458200	4245700	1864100	2856000
EP(C area)	ENSBTAP00000030612	ENSBTAG00000014474	2767300	3171700	2626200	2.85507e+06
EP(C area)	ENSBTAP00000022949	ENSBTAG00000017267	4141600	2884700	1527100	2.85113e+06
EP(C area)	ENSBTAP00000002491	ENSBTAG00000003949	2754100	2878300	2905000	2845800
EP(C area)	ENSBTAP00000023026	ENSBTAG00000011893	1600900	3007000	3830200	2812700
EP(C area)	ENSBTAP00000006461	ENSBTAG00000004910	3635100	2286800	2508600	2.81017e+06
EP(C area)	ENSBTAP00000028608	ENSBTAG00000021461	4133400	2400800	1818200	2.78413e+06
EP(C area)	ENSBTAP00000005103	ENSBTAG00000003908	2099600	3968800	2228000	2.76547e+06
EP(C area)	ENSBTAP00000016111	ENSBTAG00000012146	0	3437800	4855600	2.76447e+06
EP(C area)	ENSBTAP00000005577	ENSBTAG00000004259	0	8292900	0	2764300
EP(C area)	ENSBTAP00000042843	ENSBTAG00000010153	3444600	2331500	2459200	2745100
EP(C area)	ENSBTAP00000041837	ENSBTAG00000016524	4029100	1586900	2584600	2.73353e+06
EP(C area)	ENSBTAP00000019001	ENSBTAG00000014302	2887300	2654200	2650900	2730800
EP(C area)	ENSBTAP00000025254	ENSBTAG00000018972	3183600	2331400	2672800	2.72927e+06
EP(C area)	ENSBTAP00000023090	ENSBTAG00000017367	2521000	2550600	3114900	2.72883e+06
EP(C area)	ENSBTAP00000014953	ENSBTAG00000011258	3027500	1712000	3425400	2.72163e+06
EP(C area)	ENSBTAP00000017097	ENSBTAG00000012865	4643600	2030000	1457200	2.71027e+06
EP(C area)	ENSBTAP00000048482	ENSBTAG00000015991	1831200	3905700	2387300	2.70807e+06
EP(C area)	ENSBTAP00000045060	ENSBTAG00000033731	3398600	2464800	2194400	2.68593e+06
EP(C area)	ENSBTAP00000023406	ENSBTAG00000017605	6375200	1201400	464260	2.68029e+06
EP(C area)	ENSBTAP00000002578	ENSBTAG00000001987	3109000	2287500	2626600	2.67437e+06
EP(C area)	ENSBTAP00000015473	ENSBTAG00000011649	2834700	2742300	2444200	2.67373e+06
EP(C area)	ENSBTAP00000029256	ENSBTAG00000021944	7111700	602680	233240	2.64921e+06
EP(C area)	ENSBTAP00000052821	ENSBTAG00000034656	4531800	1827700	1492600	2.61737e+06
EP(C area)	ENSBTAP00000044248	ENSBTAG00000006835	1857500	3471200	2491600	2.60677e+06
EP(C area)	ENSBTAP00000017090	ENSBTAG00000012858	2311700	2494200	2980100	2.59533e+06
EP(C area)	ENSBTAP00000027944	ENSBTAG00000020983	1442900	2614500	3725000	2.59413e+06
EP(C area)	ENSBTAP00000023325	ENSBTAG00000017547	3985000	2712800	1078400	2.59207e+06
EP(C area)	ENSBTAP00000008447	ENSBTAG00000006441	4039600	2820500	872250	2577450
EP(C area)	ENSBTAP00000028983	ENSBTAG00000021744	2873600	2546900	2243700	2.55473e+06
EP(C area)	ENSBTAP00000020644	ENSBTAG00000015536	2742600	2528600	2281600	2517600
EP(C area)	ENSBTAP00000035184	ENSBTAG00000025191	2824400	2800400	1887600	2.50413e+06
EP(C area)	ENSBTAP00000004885	ENSBTAG00000003752	3072800	2396900	2019300	2.49633e+06
EP(C area)	ENSBTAP00000028637	ENSBTAG00000021483	2594600	1992800	2888000	2491800
EP(C area)	ENSBTAP00000005143	ENSBTAG00000003937	0	5082400	2392100	2491500
EP(C area)	ENSBTAP00000014176	ENSBTAG00000010709	4085000	1781300	1605200	2490500
EP(C area)	ENSBTAP00000009864	ENSBTAG00000007499	0	1551900	5911200	2487700
EP(C area)	ENSBTAP00000006129	ENSBTAG00000004672	2573500	2237800	2647000	2486100
EP(C area)	ENSBTAP00000014194	ENSBTAG00000010721	4217300	1788400	1449300	2485000
EP(C area)	ENSBTAP00000011714	ENSBTAG00000008896	1570900	2739100	3126000	2.47867e+06
EP(C area)	ENSBTAP00000021033	ENSBTAG00000015831	679410	5874400	705260	2419690
EP(C area)	ENSBTAP00000018242	ENSBTAG00000013726	2448800	1764000	3042500	2.41843e+06
EP(C area)	ENSBTAP00000011063	ENSBTAG00000008406	4229600	1742400	1225000	2399000
EP(C area)	ENSBTAP00000003072	ENSBTAG00000002377	231420	4017700	2857600	2.36891e+06
EP(C area)	ENSBTAP00000043674	ENSBTAG00000003989	3350700	2012300	1729600	2364200
EP(C area)	ENSBTAP00000001890	ENSBTAG00000001441	5197100	1018700	876420	2.36407e+06
EP(C area)	ENSBTAP00000020880	ENSBTAG00000015731	2612900	2088300	2360800	2354000
EP(C area)	ENSBTAP00000002650	ENSBTAG00000002045	3437900	908510	2714600	2353670
EP(C area)	ENSBTAP00000019475	ENSBTAG00000014626	1529300	3419800	2107700	2.35227e+06
EP(C area)	ENSBTAP00000002948	ENSBTAG00000002282	3268100	3763700	0	2.34393e+06
EP(C area)	ENSBTAP00000033383	ENSBTAG00000024240	506740	1425700	5058800	2.33041e+06
EP(C area)	ENSBTAP00000010644	ENSBTAG00000008091	1050500	4262000	1638000	2.31683e+06
EP(C area)	ENSBTAP00000009097	ENSBTAG00000006928	1272100	3613100	2057200	2.31413e+06
EP(C area)	ENSBTAP00000003042	ENSBTAG00000002357	310660	3069000	3559500	2.31305e+06
EP(C area)	ENSBTAP00000042892	ENSBTAG00000003547	0	1618600	5319500	2312700
EP(C area)	ENSBTAP00000038032	ENSBTAG00000026758	252730	4890600	1780200	2.30784e+06
EP(C area)	ENSBTAP00000015719	ENSBTAG00000011837	1639600	3122900	2094100	2.28553e+06
EP(C area)	ENSBTAP00000007454	ENSBTAG00000005674	2705800	1966500	2147900	2273400
EP(C area)	ENSBTAP00000025007	ENSBTAG00000018784	51901	6355100	406840	2.27128e+06
EP(C area)	ENSBTAP00000030949	ENSBTAG00000019181	3826600	1486900	1432600	2248700
EP(C area)	ENSBTAP00000004034	ENSBTAG00000003100	1016100	2445700	3211100	2224300
EP(C area)	ENSBTAP00000024812	ENSBTAG00000018646	3245000	1715200	1704700	2.22163e+06
EP(C area)	ENSBTAP00000028486	ENSBTAG00000021367	2233900	1761400	2626700	2.20733e+06
EP(C area)	ENSBTAP00000042110	ENSBTAG00000005481	1955600	2032000	2623900	2.20383e+06
EP(C area)	ENSBTAP00000020259	ENSBTAG00000015224	986080	2079100	3504300	2.18983e+06
EP(C area)	ENSBTAP00000005802	ENSBTAG00000004428	1834500	3335100	1364200	2.17793e+06
EP(C area)	ENSBTAP00000016963	ENSBTAG00000012761	1881300	2097500	2549400	2.17607e+06
EP(C area)	ENSBTAP00000003519	ENSBTAG00000002715	1287100	3130300	2026400	2.14793e+06
EP(C area)	ENSBTAP00000007403	ENSBTAG00000040298	954900	4297600	1160200	2.13757e+06
EP(C area)	ENSBTAP00000005916	ENSBTAG00000025210	2782200	850160	2777100	2.13649e+06
EP(C area)	ENSBTAP00000025870	ENSBTAG00000019419	2309300	1894800	2123500	2109200
EP(C area)	ENSBTAP00000021658	ENSBTAG00000016281	658650	2492700	3083000	2.07812e+06
EP(C area)	ENSBTAP00000042418	ENSBTAG00000037527	4601800	685120	941300	2.07607e+06
EP(C area)	ENSBTAP00000018688	ENSBTAG00000014059	1612100	2607900	1977400	2065800
EP(C area)	ENSBTAP00000005655	ENSBTAG00000004318	1294300	3964500	935570	2064790
EP(C area)	ENSBTAP00000026582	ENSBTAG00000019956	3025400	1643700	1491000	2.05337e+06
EP(C area)	ENSBTAP00000022386	ENSBTAG00000016828	1260200	2382600	2507900	2.05023e+06
EP(C area)	ENSBTAP00000050620	ENSBTAG00000012181	2227200	1700600	2221800	2.04987e+06
EP(C area)	ENSBTAP00000008253	ENSBTAG00000022731	1234300	1771400	3116000	2.04057e+06
EP(C area)	ENSBTAP00000011613	ENSBTAG00000008821	956560	3651000	1502500	2.03669e+06
EP(C area)	ENSBTAP00000053315	ENSBTAG00000002880	871320	2392400	2814100	2025940
EP(C area)	ENSBTAP00000019596	ENSBTAG00000014724	2350700	1224000	2497600	2024100
EP(C area)	ENSBTAP00000044296	ENSBTAG00000013885	3299000	1320800	1382700	2.00083e+06
EP(C area)	ENSBTAP00000011734	ENSBTAG00000008915	1821600	1742900	2424800	1.99643e+06
EP(C area)	ENSBTAP00000022510	ENSBTAG00000016924	1512100	2532800	1889200	1.97803e+06
EP(C area)	ENSBTAP00000028687	ENSBTAG00000021523	2704500	1202300	2000300	1.96903e+06
EP(C area)	ENSBTAP00000002642	ENSBTAG00000002038	0	5067600	837610	1.9684e+06
EP(C area)	ENSBTAP00000010281	ENSBTAG00000007818	1793300	1932500	2155800	1.96053e+06
EP(C area)	ENSBTAP00000026274	ENSBTAG00000019714	1181800	2653200	2034800	1956600
EP(C area)	ENSBTAP00000021637	ENSBTAG00000016265	507120	3507700	1819300	1.94471e+06
EP(C area)	ENSBTAP00000025191	ENSBTAG00000018928	2804700	1712200	1310000	1942300
EP(C area)	ENSBTAP00000019702	ENSBTAG00000014805	294910	3635300	1886100	1938770
EP(C area)	ENSBTAP00000023117	ENSBTAG00000017379	2260500	1755000	1798500	1938000
EP(C area)	ENSBTAP00000008293	ENSBTAG00000006321	1693700	2195600	1882800	1.92403e+06
EP(C area)	ENSBTAP00000000096	ENSBTAG00000000087	2351700	1610700	1776600	1913000
EP(C area)	ENSBTAP00000007189	ENSBTAG00000005465	1322200	2374100	2021600	1.90597e+06
EP(C area)	ENSBTAP00000025484	ENSBTAG00000019147	2667200	1594200	1448200	1903200
EP(C area)	ENSBTAP00000025405	ENSBTAG00000019085	871120	2369500	2452000	1897540
EP(C area)	ENSBTAP00000018350	ENSBTAG00000013812	805560	2797800	2075400	1892920
EP(C area)	ENSBTAP00000020103	ENSBTAG00000015106	2514200	1420700	1741200	1.89203e+06
EP(C area)	ENSBTAP00000009160	ENSBTAG00000006970	1852600	1703300	2105400	1887100
EP(C area)	ENSBTAP00000009803	ENSBTAG00000007454	4571100	328580	727570	1875750
EP(C area)	ENSBTAP00000011382	ENSBTAG00000008631	0	3036700	2578800	1.87183e+06
EP(C area)	ENSBTAP00000009871	ENSBTAG00000007502	1547300	2305000	1755700	1.86933e+06
EP(C area)	ENSBTAP00000033710	ENSBTAG00000017350	912020	2867700	1819300	1866340
EP(C area)	ENSBTAP00000014966	ENSBTAG00000011263	0	1632600	3964100	1.86557e+06
EP(C area)	ENSBTAP00000015713	ENSBTAG00000011839	5341800	45439	199000	1.86208e+06
EP(C area)	ENSBTAP00000004538	ENSBTAG00000003492	2297600	1820600	1464900	1.86103e+06
EP(C area)	ENSBTAP00000016841	ENSBTAG00000012678	3414500	730570	1369900	1.83832e+06
EP(C area)	ENSBTAP00000047025	ENSBTAG00000037808	747180	1646500	3111200	1834960
EP(C area)	ENSBTAP00000006419	ENSBTAG00000004881	995300	3206300	1255000	1.81887e+06
EP(C area)	ENSBTAP00000006754	ENSBTAG00000005119	2049400	1368900	2002300	1.80687e+06
EP(C area)	ENSBTAP00000019547	ENSBTAG00000014685	0	3015400	2389600	1.80167e+06
EP(C area)	ENSBTAP00000001130	ENSBTAG00000000848	1319700	1345700	2717900	1.79443e+06
EP(C area)	ENSBTAP00000029026	ENSBTAG00000021776	1238800	2987200	1156800	1.79427e+06
EP(C area)	ENSBTAP00000009681	ENSBTAG00000007360	2087600	1251200	2017700	1785500
EP(C area)	ENSBTAP00000018076	ENSBTAG00000013593	2713500	1796400	824320	1.77807e+06
EP(C area)	ENSBTAP00000027670	ENSBTAG00000020764	1235300	1699200	2390600	1.77503e+06
EP(C area)	ENSBTAP00000048084	ENSBTAG00000020463	2071900	1645800	1597800	1.77183e+06
EP(C area)	ENSBTAP00000001071	ENSBTAG00000000810	483690	4124000	660720	1.75614e+06
EP(C area)	ENSBTAP00000041803	ENSBTAG00000017616	2230100	1812800	1212100	1.75167e+06
EP(C area)	ENSBTAP00000034697	ENSBTAG00000001657	1732600	1309200	2210200	1.75067e+06
EP(C area)	ENSBTAP00000032150	ENSBTAG00000012881	2062200	1920200	1261700	1.74803e+06
EP(C area)	ENSBTAP00000008502	ENSBTAG00000006487	1594800	1654200	1981100	1.74337e+06
EP(C area)	ENSBTAP00000003660	ENSBTAG00000002827	355010	3543400	1327600	1.742e+06
EP(C area)	ENSBTAP00000009844	ENSBTAG00000007484	827910	2385300	1988200	1.7338e+06
EP(C area)	ENSBTAP00000006445	ENSBTAG00000004903	3033200	1462000	688030	1.72774e+06
EP(C area)	ENSBTAP00000017150	ENSBTAG00000012902	647490	1862600	2649200	1.71976e+06
EP(C area)	ENSBTAP00000023241	ENSBTAG00000017482	1070400	1834500	2251900	1.71893e+06
EP(C area)	ENSBTAP00000022548	ENSBTAG00000016952	1279500	1849200	1987000	1.70523e+06
EP(C area)	ENSBTAP00000026834	ENSBTAG00000022242	1688600	1672700	1745500	1.70227e+06
EP(C area)	ENSBTAP00000012308	ENSBTAG00000009351	1547000	2205900	1346700	1.69987e+06
EP(C area)	ENSBTAP00000006431	ENSBTAG00000004887	1403600	2056100	1637300	1699000
EP(C area)	ENSBTAP00000019921	ENSBTAG00000014964	1621400	1324700	2134700	1693600
EP(C area)	ENSBTAP00000005823	ENSBTAG00000004438	1548900	2615400	912190	1.69216e+06
EP(C area)	ENSBTAP00000000790	ENSBTAG00000000598	3084500	1370100	620270	1.69162e+06
EP(C area)	ENSBTAP00000010787	ENSBTAG00000008202	2156400	1677100	1229300	1687600
EP(C area)	ENSBTAP00000023522	ENSBTAG00000017685	1760500	1850800	1438800	1.68337e+06
EP(C area)	ENSBTAP00000009714	ENSBTAG00000007389	1459300	2535600	1045300	1.68007e+06
EP(C area)	ENSBTAP00000002080	ENSBTAG00000001589	1755700	1324300	1900500	1.66017e+06
EP(C area)	ENSBTAP00000023757	ENSBTAG00000017871	782410	1466000	2730300	1659570
EP(C area)	ENSBTAP00000002408	ENSBTAG00000001844	652450	2020300	2289900	1.65422e+06
EP(C area)	ENSBTAP00000001376	ENSBTAG00000001035	1557700	1348800	2049100	1.65187e+06
EP(C area)	ENSBTAP00000028740	ENSBTAG00000021569	1037800	2041900	1813200	1.63097e+06
EP(C area)	ENSBTAP00000024695	ENSBTAG00000018556	868510	2326300	1697700	1.63084e+06
EP(C area)	ENSBTAP00000039739	ENSBTAG00000027722	1473700	819450	2597800	1.63032e+06
EP(C area)	ENSBTAP00000027214	ENSBTAG00000020421	2950100	0	1922400	1.62417e+06
EP(C area)	ENSBTAP00000022314	ENSBTAG00000016783	1737700	2110000	1016500	1621400
EP(C area)	ENSBTAP00000013716	ENSBTAG00000010390	0	3413400	1443100	1.61883e+06
EP(C area)	ENSBTAP00000045033	ENSBTAG00000003645	1120300	1888900	1846000	1618400
EP(C area)	ENSBTAP00000018701	ENSBTAG00000014075	146570	2887000	1818700	1.61742e+06
EP(C area)	ENSBTAP00000003145	ENSBTAG00000002423	2267100	2177600	370040	1.60491e+06
EP(C area)	ENSBTAP00000043294	ENSBTAG00000032388	1079900	2820700	891920	1.59751e+06
EP(C area)	ENSBTAP00000027941	ENSBTAG00000020980	203060	4105600	473190	1593950
EP(C area)	ENSBTAP00000014978	ENSBTAG00000011274	773880	2014000	1988600	1592160
EP(C area)	ENSBTAP00000006358	ENSBTAG00000004840	525670	1902500	2225100	1551090
EP(C area)	ENSBTAP00000024122	ENSBTAG00000018123	1160200	2437600	1031300	1.54303e+06
EP(C area)	ENSBTAP00000046146	ENSBTAG00000004861	2201800	1435800	985940	1541180
EP(C area)	ENSBTAP00000026534	ENSBTAG00000019915	1540300	1356400	1694200	1530300
EP(C area)	ENSBTAP00000013018	ENSBTAG00000009871	598650	2531700	1457400	1529250
EP(C area)	ENSBTAP00000012183	ENSBTAG00000009246	2173400	1155500	1258800	1.52923e+06
EP(C area)	ENSBTAP00000049395	ENSBTAG00000037726	1023500	2125500	1426200	1.52507e+06
EP(C area)	ENSBTAP00000014997	ENSBTAG00000003636	667990	2481200	1422400	1.52386e+06
EP(C area)	ENSBTAP00000001464	ENSBTAG00000001107	646370	1924300	1996700	1.52246e+06
EP(C area)	ENSBTAP00000040563	ENSBTAG00000009617	1815000	1472200	1253700	1.51363e+06
EP(C area)	ENSBTAP00000009173	ENSBTAG00000006978	0	1709100	2828100	1512400
EP(C area)	ENSBTAP00000017639	ENSBTAG00000013264	1556800	1276600	1685600	1.50633e+06
EP(C area)	ENSBTAP00000010429	ENSBTAG00000007932	0	1604100	2914600	1.50623e+06
EP(C area)	ENSBTAP00000023612	ENSBTAG00000017755	1204500	1876500	1430400	1503800
EP(C area)	ENSBTAP00000015750	ENSBTAG00000011866	3381900	540000	543520	1.48847e+06
EP(C area)	ENSBTAP00000005606	ENSBTAG00000004281	2250300	478070	1735300	1487890
EP(C area)	ENSBTAP00000019505	ENSBTAG00000014649	1425300	1397000	1624200	1.48217e+06
EP(C area)	ENSBTAP00000026116	ENSBTAG00000019601	581160	3011900	848710	1480590
EP(C area)	ENSBTAP00000050006	ENSBTAG00000011704	903240	1370400	2143100	1.47225e+06
EP(C area)	ENSBTAP00000027564	ENSBTAG00000020684	486480	2749300	1177400	1471060
EP(C area)	ENSBTAP00000029404	ENSBTAG00000006730	664070	1448800	2222900	1.44526e+06
EP(C area)	ENSBTAP00000009782	ENSBTAG00000007438	208020	3152400	967180	1.44253e+06
EP(C area)	ENSBTAP00000014281	ENSBTAG00000010790	741360	1680000	1903300	1.44155e+06
EP(C area)	ENSBTAP00000035716	ENSBTAG00000025496	718500	1869200	1679800	1422500
EP(C area)	ENSBTAP00000023309	ENSBTAG00000017531	2154100	839300	1250200	1.41453e+06
EP(C area)	ENSBTAP00000041467	ENSBTAG00000016501	1045600	1509400	1687000	1414000
EP(C area)	ENSBTAP00000003953	ENSBTAG00000003037	2627300	275920	1324300	1.40917e+06
EP(C area)	ENSBTAP00000019134	ENSBTAG00000014388	0	2314800	1884300	1399700
EP(C area)	ENSBTAP00000003343	ENSBTAG00000002580	1820100	1164300	1207600	1.39733e+06
EP(C area)	ENSBTAP00000009005	ENSBTAG00000006846	1376800	740810	2060600	1.39274e+06
EP(C area)	ENSBTAP00000022456	ENSBTAG00000016881	0	2195000	1973100	1.38937e+06
EP(C area)	ENSBTAP00000017590	ENSBTAG00000013218	0	1776900	2357700	1378200
EP(C area)	ENSBTAP00000000453	ENSBTAG00000000347	0	2705300	1425600	1.37697e+06
EP(C area)	ENSBTAP00000018473	ENSBTAG00000013912	1654300	1472800	979360	1368820
EP(C area)	ENSBTAP00000008933	ENSBTAG00000006792	2584400	1521400	0	1368600
EP(C area)	ENSBTAP00000009832	ENSBTAG00000007474	331760	2166300	1588600	1362220
EP(C area)	ENSBTAP00000004245	ENSBTAG00000003279	968010	1688000	1414100	1.3567e+06
EP(C area)	ENSBTAP00000007036	ENSBTAG00000005349	201310	1666600	2198000	1.3553e+06
EP(C area)	ENSBTAP00000032188	ENSBTAG00000001781	938880	1775600	1292000	1.33549e+06
EP(C area)	ENSBTAP00000013512	ENSBTAG00000010229	721570	1767900	1477700	1322390
EP(C area)	ENSBTAP00000024007	ENSBTAG00000018033	1815700	1241200	900620	1.31917e+06
EP(C area)	ENSBTAP00000014526	ENSBTAG00000010935	2123500	1406800	395360	1.30855e+06
EP(C area)	ENSBTAP00000053328	ENSBTAG00000021894	1126500	1049200	1745700	1.30713e+06
EP(C area)	ENSBTAP00000015606	ENSBTAG00000011752	458680	1348000	2076600	1.29443e+06
EP(C area)	ENSBTAP00000019064	ENSBTAG00000014337	0	2822600	1058600	1.29373e+06
EP(C area)	ENSBTAP00000037804	ENSBTAG00000001988	2786700	521260	554790	1.28758e+06
EP(C area)	ENSBTAP00000047327	ENSBTAG00000020498	2178400	962800	674380	1271860
EP(C area)	ENSBTAP00000023384	ENSBTAG00000006543	947210	1119100	1747600	1.2713e+06
EP(C area)	ENSBTAP00000017187	ENSBTAG00000012936	1671100	736480	1389700	1265760
EP(C area)	ENSBTAP00000040766	ENSBTAG00000009915	1154900	1035900	1582300	1257700
EP(C area)	ENSBTAP00000038633	ENSBTAG00000015398	1279700	1222000	1242200	1.24797e+06
EP(C area)	ENSBTAP00000030260	ENSBTAG00000016282	1246600	1555500	938080	1.24673e+06
EP(C area)	ENSBTAP00000011783	ENSBTAG00000008951	1549200	947660	1229000	1.24195e+06
EP(C area)	ENSBTAP00000016845	ENSBTAG00000012681	0	2611300	1093300	1.23487e+06
EP(C area)	ENSBTAP00000014645	ENSBTAG00000011024	3444600	257300	0	1.23397e+06
EP(C area)	ENSBTAP00000005542	ENSBTAG00000004230	1624000	973180	1091500	1229560
EP(C area)	ENSBTAP00000020833	ENSBTAG00000015690	748490	1451300	1464500	1221430
EP(C area)	ENSBTAP00000025196	ENSBTAG00000018933	883500	1781600	988950	1.21802e+06
EP(C area)	ENSBTAP00000016399	ENSBTAG00000012350	1654900	911260	1081200	1.21579e+06
EP(C area)	ENSBTAP00000018777	ENSBTAG00000014129	1277900	905700	1457600	1.21373e+06
EP(C area)	ENSBTAP00000018574	ENSBTAG00000013973	0	2322100	1276900	1.19967e+06
EP(C area)	ENSBTAP00000024515	ENSBTAG00000018425	1567400	1588100	411470	1188990
EP(C area)	ENSBTAP00000003616	ENSBTAG00000002791	997070	1085500	1478800	1.18712e+06
EP(C area)	ENSBTAP00000027067	ENSBTAG00000020309	0	2046800	1493000	1.17993e+06
EP(C area)	ENSBTAP00000018026	ENSBTAG00000013557	906120	1722900	908760	1179260
EP(C area)	ENSBTAP00000002972	ENSBTAG00000002303	469240	1632600	1388200	1.16335e+06
EP(C area)	ENSBTAP00000016224	ENSBTAG00000012232	0	2184600	1285900	1.15683e+06
EP(C area)	ENSBTAP00000017069	ENSBTAG00000012847	297680	1540500	1627800	1.15533e+06
EP(C area)	ENSBTAP00000053664	ENSBTAG00000002804	776150	687340	1981500	1148330
EP(C area)	ENSBTAP00000001190	ENSBTAG00000000897	1197100	1949000	276660	1140920
EP(C area)	ENSBTAP00000005402	ENSBTAG00000004127	1453500	1265100	700540	1.13971e+06
EP(C area)	ENSBTAP00000050177	ENSBTAG00000022733	675590	1678400	995120	1116370
EP(C area)	ENSBTAP00000019612	ENSBTAG00000014734	614830	1049100	1682900	1115610
EP(C area)	ENSBTAP00000018304	ENSBTAG00000013779	0	2624500	719600	1114700
EP(C area)	ENSBTAP00000014843	ENSBTAG00000011176	1028800	2081300	232320	1114140
EP(C area)	ENSBTAP00000014888	ENSBTAG00000011212	2085000	280380	971940	1112440
EP(C area)	ENSBTAP00000020401	ENSBTAG00000015346	990980	938150	1382800	1.10398e+06
EP(C area)	ENSBTAP00000014266	ENSBTAG00000010773	0	0	3299500	1.09983e+06
EP(C area)	ENSBTAP00000020681	ENSBTAG00000015567	3095700	198180	0	1097960
EP(C area)	ENSBTAP00000001045	ENSBTAG00000000789	593260	1141700	1534800	1089920
EP(C area)	ENSBTAP00000036278	ENSBTAG00000025762	1001300	1133100	1134400	1089600
EP(C area)	ENSBTAP00000011514	ENSBTAG00000008737	787790	1483600	989890	1.08709e+06
EP(C area)	ENSBTAP00000012495	ENSBTAG00000009495	437800	297940	2517600	1.08445e+06
EP(C area)	ENSBTAP00000021570	ENSBTAG00000016206	682350	1527500	1031300	1.08038e+06
EP(C area)	ENSBTAP00000029157	ENSBTAG00000021870	0	2668100	571790	1.07996e+06
EP(C area)	ENSBTAP00000043732	ENSBTAG00000011480	1464600	1097000	661440	1.07435e+06
EP(C area)	ENSBTAP00000019916	ENSBTAG00000014958	693810	1080000	1449200	1.07434e+06
EP(C area)	ENSBTAP00000012812	ENSBTAG00000009711	691300	1339300	1181700	1.07077e+06
EP(C area)	ENSBTAP00000007021	ENSBTAG00000005338	465690	2062800	669520	1.066e+06
EP(C area)	ENSBTAP00000029889	ENSBTAG00000022160	948150	1061100	1185500	1.06492e+06
EP(C area)	ENSBTAP00000018877	ENSBTAG00000014204	3127600	48192	0	1.0586e+06
EP(C area)	ENSBTAP00000001121	ENSBTAG00000000843	735810	1137700	1298900	1057470
EP(C area)	ENSBTAP00000050939	ENSBTAG00000012341	403580	1816100	927650	1049110
EP(C area)	ENSBTAP00000017239	ENSBTAG00000012966	1953900	432530	745850	1.04409e+06
EP(C area)	ENSBTAP00000038769	ENSBTAG00000016918	529030	1612100	972820	1.03798e+06
EP(C area)	ENSBTAP00000010389	ENSBTAG00000007900	1442000	934010	715790	1030600
EP(C area)	ENSBTAP00000026323	ENSBTAG00000019754	717420	940230	1423500	1027050
EP(C area)	ENSBTAP00000015767	ENSBTAG00000011883	935300	1025300	1091300	1017300
EP(C area)	ENSBTAP00000024514	ENSBTAG00000018423	1515100	623690	901580	1.01346e+06
EP(C area)	ENSBTAP00000021203	ENSBTAG00000015944	1325000	1214200	484200	1007800
EP(C area)	ENSBTAP00000020318	ENSBTAG00000015278	498750	1158800	1341400	999650
EP(C area)	ENSBTAP00000049552	ENSBTAG00000019143	631050	1633200	733570	999273
EP(C area)	ENSBTAP00000024445	ENSBTAG00000031267	1097000	992150	802930	964027
EP(C area)	ENSBTAP00000052439	ENSBTAG00000019852	1027100	866700	964200	952667
EP(C area)	ENSBTAP00000015059	ENSBTAG00000011330	933700	996740	885860	938767
EP(C area)	ENSBTAP00000042926	ENSBTAG00000008837	0	1287600	1522700	936767
EP(C area)	ENSBTAP00000002648	ENSBTAG00000002044	985330	829730	994840	936633
EP(C area)	ENSBTAP00000050581	ENSBTAG00000033954	0	1628800	1174000	934267
EP(C area)	ENSBTAP00000035448	ENSBTAG00000008024	1110300	788420	894470	931063
EP(C area)	ENSBTAP00000008985	ENSBTAG00000006837	1009300	713630	1030100	917677
EP(C area)	ENSBTAP00000024934	ENSBTAG00000018732	0	1216500	1528700	915067
EP(C area)	ENSBTAP00000017279	ENSBTAG00000012997	574430	1079800	1090600	914943
EP(C area)	ENSBTAP00000037730	ENSBTAG00000034222	942220	1296400	506000	914873
EP(C area)	ENSBTAP00000008363	ENSBTAG00000006374	0	1429600	1313100	914233
EP(C area)	ENSBTAP00000013358	ENSBTAG00000010119	0	1277800	1454000	910600
EP(C area)	ENSBTAP00000036896	ENSBTAG00000013176	500650	1273600	956370	910207
EP(C area)	ENSBTAP00000034423	ENSBTAG00000024801	0	1846900	877950	908283
EP(C area)	ENSBTAP00000013796	ENSBTAG00000010451	1141900	736870	844710	907827
EP(C area)	ENSBTAP00000021337	ENSBTAG00000016032	924440	1243300	537140	901627
EP(C area)	ENSBTAP00000017816	ENSBTAG00000013390	771100	523160	1400700	898320
EP(C area)	ENSBTAP00000002892	ENSBTAG00000002233	453950	1483800	750550	896100
EP(C area)	ENSBTAP00000013376	ENSBTAG00000010135	1904500	0	775020	893173
EP(C area)	ENSBTAP00000002882	ENSBTAG00000037493	0	1628200	1050200	892800
EP(C area)	ENSBTAP00000022642	ENSBTAG00000017028	193990	1073400	1408300	891897
EP(C area)	ENSBTAP00000014735	ENSBTAG00000011100	330090	1224500	1119700	891430
EP(C area)	ENSBTAP00000020564	ENSBTAG00000015474	961870	849550	850370	887263
EP(C area)	ENSBTAP00000049248	ENSBTAG00000027444	0	1051400	1602800	884733
EP(C area)	ENSBTAP00000007890	ENSBTAG00000006007	852090	1214900	587190	884727
EP(C area)	ENSBTAP00000053628	ENSBTAG00000012882	1020900	1147300	477100	881767
EP(C area)	ENSBTAP00000034473	ENSBTAG00000016525	277680	840710	1513800	877397
EP(C area)	ENSBTAP00000003194	ENSBTAG00000002460	769620	515960	1321000	868860
EP(C area)	ENSBTAP00000004879	ENSBTAG00000003746	1152400	923810	530280	868830
EP(C area)	ENSBTAP00000012108	ENSBTAG00000009188	2606200	0	0	868733
EP(C area)	ENSBTAP00000035984	ENSBTAG00000013362	411440	1191900	975350	859563
EP(C area)	ENSBTAP00000017780	ENSBTAG00000013367	1007600	851320	698850	852590
EP(C area)	ENSBTAP00000014308	ENSBTAG00000010801	1031100	1087700	437140	851980
EP(C area)	ENSBTAP00000053585	ENSBTAG00000013222	294840	1284200	965170	848070
EP(C area)	ENSBTAP00000017339	ENSBTAG00000013045	239770	673470	1627900	847047
EP(C area)	ENSBTAP00000039567	ENSBTAG00000027863	888880	753450	883890	842073
EP(C area)	ENSBTAP00000024159	ENSBTAG00000018153	643980	882240	999750	841990
EP(C area)	ENSBTAP00000020600	ENSBTAG00000015499	647680	635670	1230800	838050
EP(C area)	ENSBTAP00000041236	ENSBTAG00000022007	895480	722720	879650	832617
EP(C area)	ENSBTAP00000007338	ENSBTAG00000005586	765100	919820	774770	819897
EP(C area)	ENSBTAP00000011762	ENSBTAG00000008935	0	2347300	106240	817847
EP(C area)	ENSBTAP00000020277	ENSBTAG00000015240	1358800	498850	585250	814300
EP(C area)	ENSBTAP00000019513	ENSBTAG00000020709	876020	774750	779250	810007
EP(C area)	ENSBTAP00000023165	ENSBTAG00000017426	771020	392400	1261700	808373
EP(C area)	ENSBTAP00000008580	ENSBTAG00000006533	473490	947000	1002200	807563
EP(C area)	ENSBTAP00000024051	ENSBTAG00000018065	444600	1256400	721270	807423
EP(C area)	ENSBTAP00000015682	ENSBTAG00000011811	691420	500950	1219900	804090
EP(C area)	ENSBTAP00000008987	ENSBTAG00000006838	1131800	606760	662770	800443
EP(C area)	ENSBTAP00000022042	ENSBTAG00000016566	467730	1015800	904140	795890
EP(C area)	ENSBTAP00000022266	ENSBTAG00000016744	672340	1217600	497620	795853
EP(C area)	ENSBTAP00000000721	ENSBTAG00000000550	0	255000	2111100	788700
EP(C area)	ENSBTAP00000007967	ENSBTAG00000006065	750610	1045100	552550	782753
EP(C area)	ENSBTAP00000001955	ENSBTAG00000015186	833510	891630	603870	776337
EP(C area)	ENSBTAP00000007465	ENSBTAG00000005681	0	1343000	983990	775663
EP(C area)	ENSBTAP00000012497	ENSBTAG00000010125	305140	1499400	503200	769247
EP(C area)	ENSBTAP00000024624	ENSBTAG00000018499	412700	938970	936080	762583
EP(C area)	ENSBTAP00000049292	ENSBTAG00000004161	0	2282500	0	760833
EP(C area)	ENSBTAP00000010702	ENSBTAG00000008140	0	1285400	989090	758163
EP(C area)	ENSBTAP00000004398	ENSBTAG00000003390	0	1081000	1191500	757500
EP(C area)	ENSBTAP00000011952	ENSBTAG00000009067	325750	918030	999920	747900
EP(C area)	ENSBTAP00000020308	ENSBTAG00000015267	897460	1055500	287970	746977
EP(C area)	ENSBTAP00000023218	ENSBTAG00000017465	1401000	651720	176840	743187
EP(C area)	ENSBTAP00000017030	ENSBTAG00000012818	0	1077700	1150200	742633
EP(C area)	ENSBTAP00000026189	ENSBTAG00000019652	821550	848020	551910	740493
EP(C area)	ENSBTAP00000025026	ENSBTAG00000018801	0	1784600	435910	740170
EP(C area)	ENSBTAP00000040249	ENSBTAG00000019105	628050	261640	1322900	737530
EP(C area)	ENSBTAP00000034483	ENSBTAG00000019929	0	1425800	780160	735320
EP(C area)	ENSBTAP00000024713	ENSBTAG00000018569	1028400	363530	813980	735303
EP(C area)	ENSBTAP00000008492	ENSBTAG00000006478	0	890250	1314900	735050
EP(C area)	ENSBTAP00000020933	ENSBTAG00000015764	591560	856540	752600	733567
EP(C area)	ENSBTAP00000026715	ENSBTAG00000020050	0	1675000	522630	732543
EP(C area)	ENSBTAP00000052226	ENSBTAG00000025617	153140	1453500	548250	718297
EP(C area)	ENSBTAP00000002168	ENSBTAG00000001654	402070	1052300	684530	712967
EP(C area)	ENSBTAP00000026511	ENSBTAG00000019900	688130	701780	746650	712187
EP(C area)	ENSBTAP00000011242	ENSBTAG00000008528	0	928130	1192500	706877
EP(C area)	ENSBTAP00000011976	ENSBTAG00000009084	375630	963490	757930	699017
EP(C area)	ENSBTAP00000024956	ENSBTAG00000018742	865360	559850	659560	694923
EP(C area)	ENSBTAP00000039580	ENSBTAG00000027630	1160700	923500	0	694733
EP(C area)	ENSBTAP00000018840	ENSBTAG00000014175	543380	925580	614110	694357
EP(C area)	ENSBTAP00000002350	ENSBTAG00000001795	359790	1368400	348050	692080
EP(C area)	ENSBTAP00000040143	ENSBTAG00000020801	0	1468700	572120	680273
EP(C area)	ENSBTAP00000001995	ENSBTAG00000001523	271720	894440	874100	680087
EP(C area)	ENSBTAP00000029103	ENSBTAG00000021832	760300	697380	579370	679017
EP(C area)	ENSBTAP00000022946	ENSBTAG00000017265	816440	749130	467020	677530
EP(C area)	ENSBTAP00000023996	ENSBTAG00000018026	0	1078700	950460	676387
EP(C area)	ENSBTAP00000002268	ENSBTAG00000001731	0	2023400	0	674467
EP(C area)	ENSBTAP00000014537	ENSBTAG00000010948	177420	1654000	178090	669837
EP(C area)	ENSBTAP00000012287	ENSBTAG00000009334	0	1681600	321050	667550
EP(C area)	ENSBTAP00000032777	ENSBTAG00000001140	1790200	0	177960	656053
EP(C area)	ENSBTAP00000002938	ENSBTAG00000002279	632600	516770	813500	654290
EP(C area)	ENSBTAP00000008216	ENSBTAG00000006262	517710	846700	584080	649497
EP(C area)	ENSBTAP00000053174	ENSBTAG00000033662	837500	481870	627440	648937
EP(C area)	ENSBTAP00000007948	ENSBTAG00000006049	755280	457340	730840	647820
EP(C area)	ENSBTAP00000007832	ENSBTAG00000005969	858270	678580	402730	646527
EP(C area)	ENSBTAP00000014925	ENSBTAG00000011239	660530	854800	405250	640193
EP(C area)	ENSBTAP00000027066	ENSBTAG00000020308	488310	970200	461240	639917
EP(C area)	ENSBTAP00000047045	ENSBTAG00000021843	0	703980	1210600	638193
EP(C area)	ENSBTAP00000045734	ENSBTAG00000019854	0	1151600	756840	636147
EP(C area)	ENSBTAP00000041650	ENSBTAG00000000504	691590	871770	342790	635383
EP(C area)	ENSBTAP00000025255	ENSBTAG00000018973	112540	1069600	722740	634960
EP(C area)	ENSBTAP00000013208	ENSBTAG00000010015	484510	1028500	382560	631857
EP(C area)	ENSBTAP00000044276	ENSBTAG00000003410	174200	227370	1485400	628990
EP(C area)	ENSBTAP00000017860	ENSBTAG00000013423	584350	925930	358890	623057
EP(C area)	ENSBTAP00000008931	ENSBTAG00000006790	0	993960	848540	614167
EP(C area)	ENSBTAP00000003515	ENSBTAG00000002714	0	1093000	747950	613650
EP(C area)	ENSBTAP00000010103	ENSBTAG00000007681	259130	1095600	471220	608650
EP(C area)	ENSBTAP00000018845	ENSBTAG00000014177	242540	349330	1233000	608290
EP(C area)	ENSBTAP00000021099	ENSBTAG00000015874	843180	602970	374370	606840
EP(C area)	ENSBTAP00000006689	ENSBTAG00000005075	1803900	0	0	601300
EP(C area)	ENSBTAP00000014390	ENSBTAG00000010843	966370	374090	449400	596620
EP(C area)	ENSBTAP00000009684	ENSBTAG00000007363	747510	218880	816730	594373
EP(C area)	ENSBTAP00000005939	ENSBTAG00000004521	775170	498210	505440	592940
EP(C area)	ENSBTAP00000017837	ENSBTAG00000013408	1078800	0	698630	592477
EP(C area)	ENSBTAP00000022276	ENSBTAG00000016751	355450	845540	576400	592463
EP(C area)	ENSBTAP00000019562	ENSBTAG00000014697	1256600	268230	251820	592217
EP(C area)	ENSBTAP00000025580	ENSBTAG00000019214	269160	843240	663900	592100
EP(C area)	ENSBTAP00000009435	ENSBTAG00000007163	503780	655270	616960	592003
EP(C area)	ENSBTAP00000022718	ENSBTAG00000017082	0	1310000	455240	588413
EP(C area)	ENSBTAP00000014960	ENSBTAG00000011257	237090	919500	607750	588113
EP(C area)	ENSBTAP00000035133	ENSBTAG00000011415	654500	533980	567690	585390
EP(C area)	ENSBTAP00000015848	ENSBTAG00000011943	350170	1134600	265430	583400
EP(C area)	ENSBTAP00000011476	ENSBTAG00000008709	937140	454090	348330	579853
EP(C area)	ENSBTAP00000013699	ENSBTAG00000010378	287870	1083000	363440	578103
EP(C area)	ENSBTAP00000017525	ENSBTAG00000013168	684190	360120	680080	574797
EP(C area)	ENSBTAP00000001452	ENSBTAG00000001097	1468000	250090	0	572697
EP(C area)	ENSBTAP00000025864	ENSBTAG00000019412	1082900	0	604380	562427
EP(C area)	ENSBTAP00000037042	ENSBTAG00000026236	612370	438260	609150	553260
EP(C area)	ENSBTAP00000012969	ENSBTAG00000009839	872800	508220	277910	552977
EP(C area)	ENSBTAP00000011166	ENSBTAG00000008480	457910	0	1200700	552870
EP(C area)	ENSBTAP00000033613	ENSBTAG00000016707	233540	1061000	362300	552280
EP(C area)	ENSBTAP00000009642	ENSBTAG00000007330	354850	582050	717030	551310
EP(C area)	ENSBTAP00000050572	ENSBTAG00000018986	646820	874990	122550	548120
EP(C area)	ENSBTAP00000010858	ENSBTAG00000008248	1041700	75703	514690	544031
EP(C area)	ENSBTAP00000006605	ENSBTAG00000005016	497970	473100	655840	542303
EP(C area)	ENSBTAP00000007039	ENSBTAG00000005355	633020	221640	763830	539497
EP(C area)	ENSBTAP00000004806	ENSBTAG00000003690	271610	668710	667510	535943
EP(C area)	ENSBTAP00000029285	ENSBTAG00000025450	0	1125000	481240	535413
EP(C area)	ENSBTAP00000023441	ENSBTAG00000017626	738160	373040	491990	534397
EP(C area)	ENSBTAP00000020452	ENSBTAG00000015388	0	1488000	98968	528989
EP(C area)	ENSBTAP00000020272	ENSBTAG00000015241	594330	420600	555560	523497
EP(C area)	ENSBTAP00000007254	ENSBTAG00000005517	562640	986490	16806	521979
EP(C area)	ENSBTAP00000019758	ENSBTAG00000014835	843270	384890	335590	521250
EP(C area)	ENSBTAP00000020285	ENSBTAG00000030335	434820	559580	563960	519453
EP(C area)	ENSBTAP00000046577	ENSBTAG00000035230	1122100	313480	97707	511096
EP(C area)	ENSBTAP00000016254	ENSBTAG00000012253	0	1262600	269850	510817
EP(C area)	ENSBTAP00000023150	ENSBTAG00000017416	1151000	48622	327250	508957
EP(C area)	ENSBTAP00000012029	ENSBTAG00000009121	0	444710	1058800	501170
EP(C area)	ENSBTAP00000010381	ENSBTAG00000007893	697550	475390	328620	500520
EP(C area)	ENSBTAP00000000486	ENSBTAG00000000375	767910	478600	253150	499887
EP(C area)	ENSBTAP00000004734	ENSBTAG00000003629	0	946280	531370	492550
EP(C area)	ENSBTAP00000050599	ENSBTAG00000038842	631010	374870	466970	490950
EP(C area)	ENSBTAP00000005837	ENSBTAG00000004452	459230	0	1012100	490443
EP(C area)	ENSBTAP00000017301	ENSBTAG00000013013	1197100	83107	183110	487772
EP(C area)	ENSBTAP00000002824	ENSBTAG00000002177	1211100	0	249790	486963
EP(C area)	ENSBTAP00000017298	ENSBTAG00000013011	0	1033200	427470	486890
EP(C area)	ENSBTAP00000006219	ENSBTAG00000004738	690130	457040	312390	486520
EP(C area)	ENSBTAP00000006573	ENSBTAG00000004992	137300	805210	516830	486447
EP(C area)	ENSBTAP00000003545	ENSBTAG00000002734	928920	527110	0	485343
EP(C area)	ENSBTAP00000006949	ENSBTAG00000032055	709950	373490	364370	482603
EP(C area)	ENSBTAP00000004912	ENSBTAG00000003773	438250	448050	560480	482260
EP(C area)	ENSBTAP00000006532	ENSBTAG00000005714	0	1067500	375570	481023
EP(C area)	ENSBTAP00000044536	ENSBTAG00000012044	0	583300	819120	467473
EP(C area)	ENSBTAP00000053290	ENSBTAG00000044075	1288300	64674	47850	466941
EP(C area)	ENSBTAP00000008894	ENSBTAG00000006759	750290	635940	0	462077
EP(C area)	ENSBTAP00000009771	ENSBTAG00000007430	510450	418200	455690	461447
EP(C area)	ENSBTAP00000025343	ENSBTAG00000019040	0	1147000	234920	460640
EP(C area)	ENSBTAP00000014666	ENSBTAG00000011043	0	734620	644650	459757
EP(C area)	ENSBTAP00000022710	ENSBTAG00000017077	332790	422850	623110	459583
EP(C area)	ENSBTAP00000004335	ENSBTAG00000003338	0	793780	575930	456570
EP(C area)	ENSBTAP00000029018	ENSBTAG00000021769	491580	489070	382260	454303
EP(C area)	ENSBTAP00000016216	ENSBTAG00000012225	92352	511300	750360	451337
EP(C area)	ENSBTAP00000007691	ENSBTAG00000005847	0	355730	993810	449847
EP(C area)	ENSBTAP00000010569	ENSBTAG00000008034	0	1008700	337440	448713
EP(C area)	ENSBTAP00000007959	ENSBTAG00000006059	143670	694350	503220	447080
EP(C area)	ENSBTAP00000004736	ENSBTAG00000003632	1153800	94165	88762	445576
EP(C area)	ENSBTAP00000005832	ENSBTAG00000004448	447850	457770	427810	444477
EP(C area)	ENSBTAP00000002587	ENSBTAG00000001996	735830	585830	0	440553
EP(C area)	ENSBTAP00000016368	ENSBTAG00000012338	0	620730	682490	434407
EP(C area)	ENSBTAP00000034763	ENSBTAG00000025005	0	1032100	254010	428703
EP(C area)	ENSBTAP00000018963	ENSBTAG00000014272	325760	623330	326150	425080
EP(C area)	ENSBTAP00000000901	ENSBTAG00000000678	251980	0	1017300	423093
EP(C area)	ENSBTAP00000030425	ENSBTAG00000022489	645670	285540	329510	420240
EP(C area)	ENSBTAP00000012161	ENSBTAG00000009228	392350	840230	0	410860
EP(C area)	ENSBTAP00000051729	ENSBTAG00000019284	754600	0	456370	403657
EP(C area)	ENSBTAP00000003433	ENSBTAG00000002650	0	547440	652960	400133
EP(C area)	ENSBTAP00000042008	ENSBTAG00000002783	0	0	1196900	398967
EP(C area)	ENSBTAP00000019848	ENSBTAG00000014906	0	797970	397460	398477
EP(C area)	ENSBTAP00000016937	ENSBTAG00000012744	244080	915640	0	386573
EP(C area)	ENSBTAP00000015703	ENSBTAG00000011832	729260	141660	286120	385680
EP(C area)	ENSBTAP00000036691	ENSBTAG00000010012	560760	319700	256070	378843
EP(C area)	ENSBTAP00000019302	ENSBTAG00000014521	421880	336300	370150	376110
EP(C area)	ENSBTAP00000034522	ENSBTAG00000034255	334470	525350	262790	374203
EP(C area)	ENSBTAP00000001893	ENSBTAG00000001444	0	667890	449690	372527
EP(C area)	ENSBTAP00000023592	ENSBTAG00000017744	311390	439960	346910	366087
EP(C area)	ENSBTAP00000018822	ENSBTAG00000014161	263540	537190	294120	364950
EP(C area)	ENSBTAP00000025152	ENSBTAG00000018897	537030	245480	296330	359613
EP(C area)	ENSBTAP00000025697	ENSBTAG00000019299	340880	403440	331750	358690
EP(C area)	ENSBTAP00000019765	ENSBTAG00000014841	194600	341580	537850	358010
EP(C area)	ENSBTAP00000022388	ENSBTAG00000016830	136540	390720	545240	357500
EP(C area)	ENSBTAP00000001140	ENSBTAG00000000855	527890	258340	278920	355050
EP(C area)	ENSBTAP00000006030	ENSBTAG00000004593	0	429170	635810	354993
EP(C area)	ENSBTAP00000033805	ENSBTAG00000002280	0	1044700	0	348233
EP(C area)	ENSBTAP00000014044	ENSBTAG00000022564	372150	502370	154700	343073
EP(C area)	ENSBTAP00000042131	ENSBTAG00000031509	214400	375570	438940	342970
EP(C area)	ENSBTAP00000005323	ENSBTAG00000004075	224420	0	798450	340957
EP(C area)	ENSBTAP00000048838	ENSBTAG00000034454	0	901040	119010	340017
EP(C area)	ENSBTAP00000029340	ENSBTAG00000039995	0	673170	345500	339557
EP(C area)	ENSBTAP00000017739	ENSBTAG00000013340	0	566830	437140	334657
EP(C area)	ENSBTAP00000027889	ENSBTAG00000020938	0	495640	496210	330617
EP(C area)	ENSBTAP00000038767	ENSBTAG00000027173	0	635480	346660	327380
EP(C area)	ENSBTAP00000008902	ENSBTAG00000006765	0	437050	539740	325597
EP(C area)	ENSBTAP00000022960	ENSBTAG00000017266	77688	440590	444380	320886
EP(C area)	ENSBTAP00000013929	ENSBTAG00000010534	315700	394630	251840	320723
EP(C area)	ENSBTAP00000003926	ENSBTAG00000038409	153310	633360	174330	320333
EP(C area)	ENSBTAP00000020696	ENSBTAG00000015557	165860	496650	294170	318893
EP(C area)	ENSBTAP00000041797	ENSBTAG00000006712	184780	290630	473330	316247
EP(C area)	ENSBTAP00000020580	ENSBTAG00000015490	0	525300	421970	315757
EP(C area)	ENSBTAP00000041167	ENSBTAG00000005483	87537	581010	277740	315429
EP(C area)	ENSBTAP00000016040	ENSBTAG00000012088	0	113870	823300	312390
EP(C area)	ENSBTAP00000018261	ENSBTAG00000013745	0	571820	358610	310143
EP(C area)	ENSBTAP00000021501	ENSBTAG00000016152	411690	155160	353230	306693
EP(C area)	ENSBTAP00000025397	ENSBTAG00000019077	0	0	920040	306680
EP(C area)	ENSBTAP00000003503	ENSBTAG00000002706	0	702580	210540	304373
EP(C area)	ENSBTAP00000025079	ENSBTAG00000018838	356970	389680	127620	291423
EP(C area)	ENSBTAP00000041243	ENSBTAG00000017713	518530	341420	0	286650
EP(C area)	ENSBTAP00000013758	ENSBTAG00000010426	0	439980	417120	285700
EP(C area)	ENSBTAP00000016896	ENSBTAG00000012704	281340	178360	377340	279013
EP(C area)	ENSBTAP00000027347	ENSBTAG00000020528	0	654310	179810	278040
EP(C area)	ENSBTAP00000000581	ENSBTAG00000000458	351620	251020	218790	273810
EP(C area)	ENSBTAP00000008809	ENSBTAG00000006702	182120	452810	184690	273207
EP(C area)	ENSBTAP00000008635	ENSBTAG00000006574	613050	0	205110	272720
EP(C area)	ENSBTAP00000048817	ENSBTAG00000021125	0	392640	415800	269480
EP(C area)	ENSBTAP00000010545	ENSBTAG00000024648	145110	247460	414250	268940
EP(C area)	ENSBTAP00000026544	ENSBTAG00000019926	228270	542830	18008	263036
EP(C area)	ENSBTAP00000002695	ENSBTAG00000002086	0	483870	304940	262937
EP(C area)	ENSBTAP00000012827	ENSBTAG00000009725	334020	219670	231270	261653
EP(C area)	ENSBTAP00000008060	ENSBTAG00000006122	268360	182020	327600	259327
EP(C area)	ENSBTAP00000004159	ENSBTAG00000003201	466160	206280	103400	258613
EP(C area)	ENSBTAP00000018248	ENSBTAG00000013727	494870	109700	167960	257510
EP(C area)	ENSBTAP00000015669	ENSBTAG00000011805	0	771370	0	257123
EP(C area)	ENSBTAP00000025250	ENSBTAG00000018970	285970	223740	254530	254747
EP(C area)	ENSBTAP00000000941	ENSBTAG00000000704	0	754350	0	251450
EP(C area)	ENSBTAP00000017229	ENSBTAG00000012961	84767	354730	312930	250809
EP(C area)	ENSBTAP00000033865	ENSBTAG00000004059	742990	0	0	247663
EP(C area)	ENSBTAP00000020371	ENSBTAG00000015326	245240	312810	171470	243173
EP(C area)	ENSBTAP00000002065	ENSBTAG00000001578	0	331180	394090	241757
EP(C area)	ENSBTAP00000015548	ENSBTAG00000011709	331030	0	391040	240690
EP(C area)	ENSBTAP00000021166	ENSBTAG00000015917	186250	173730	345880	235287
EP(C area)	ENSBTAP00000013127	ENSBTAG00000009951	0	0	703930	234643
EP(C area)	ENSBTAP00000006494	ENSBTAG00000004937	292880	181060	218210	230717
EP(C area)	ENSBTAP00000028746	ENSBTAG00000021576	428750	256360	0	228370
EP(C area)	ENSBTAP00000053019	ENSBTAG00000023429	483240	21135	175540	226638
EP(C area)	ENSBTAP00000021529	ENSBTAG00000016174	0	388330	275870	221400
EP(C area)	ENSBTAP00000028490	ENSBTAG00000021370	283060	264290	114560	220637
EP(C area)	ENSBTAP00000006586	ENSBTAG00000005002	186540	311200	157070	218270
EP(C area)	ENSBTAP00000053858	ENSBTAG00000019262	0	0	647170	215723
EP(C area)	ENSBTAP00000024227	ENSBTAG00000018201	0	613470	0	204490
EP(C area)	ENSBTAP00000003897	ENSBTAG00000002995	249210	0	360750	203320
EP(C area)	ENSBTAP00000030993	ENSBTAG00000011250	168050	110370	330540	202987
EP(C area)	ENSBTAP00000006736	ENSBTAG00000005108	0	467950	133390	200447
EP(C area)	ENSBTAP00000014525	ENSBTAG00000010937	0	427660	164560	197407
EP(C area)	ENSBTAP00000050222	ENSBTAG00000022902	0	456510	117460	191323
EP(C area)	ENSBTAP00000036401	ENSBTAG00000015155	172410	0	396430	189613
EP(C area)	ENSBTAP00000043007	ENSBTAG00000021160	0	504710	60736	188482
EP(C area)	ENSBTAP00000004813	ENSBTAG00000003693	56695	167940	332550	185728
EP(C area)	ENSBTAP00000009687	ENSBTAG00000007367	0	369510	184770	184760
EP(C area)	ENSBTAP00000031959	ENSBTAG00000010480	178550	270360	94754	181221
EP(C area)	ENSBTAP00000008292	ENSBTAG00000006320	432190	106100	0	179430
EP(C area)	ENSBTAP00000037744	ENSBTAG00000014447	95607	153340	286300	178416
EP(C area)	ENSBTAP00000046068	ENSBTAG00000034691	0	534340	0	178113
EP(C area)	ENSBTAP00000040899	ENSBTAG00000016311	314850	208710	0	174520
EP(C area)	ENSBTAP00000006978	ENSBTAG00000005304	0	211610	310990	174200
EP(C area)	ENSBTAP00000037502	ENSBTAG00000002402	0	316740	204870	173870
EP(C area)	ENSBTAP00000040764	ENSBTAG00000007341	427470	88190	0	171887
EP(C area)	ENSBTAP00000014566	ENSBTAG00000010971	360750	0	153190	171313
EP(C area)	ENSBTAP00000000358	ENSBTAG00000000286	0	499620	0	166540
EP(C area)	ENSBTAP00000024550	ENSBTAG00000018446	254270	244390	0	166220
EP(C area)	ENSBTAP00000020108	ENSBTAG00000015112	492350	0	0	164117
EP(C area)	ENSBTAP00000044292	ENSBTAG00000018937	0	482700	0	160900
EP(C area)	ENSBTAP00000043412	ENSBTAG00000017565	143380	251440	81941	158920
EP(C area)	ENSBTAP00000001692	ENSBTAG00000001283	0	0	475490	158497
EP(C area)	ENSBTAP00000019270	ENSBTAG00000014494	0	460680	0	153560
EP(C area)	ENSBTAP00000015595	ENSBTAG00000015185	0	0	455860	151953
EP(C area)	ENSBTAP00000053621	ENSBTAG00000009732	135770	149490	164800	150020
EP(C area)	ENSBTAP00000042092	ENSBTAG00000011127	152190	296430	0	149540
EP(C area)	ENSBTAP00000024225	ENSBTAG00000002960	0	382880	60617	147832
EP(C area)	ENSBTAP00000014015	ENSBTAG00000010593	0	293010	148900	147303
EP(C area)	ENSBTAP00000026278	ENSBTAG00000019718	109580	35062	277880	140841
EP(C area)	ENSBTAP00000014162	ENSBTAG00000010701	146800	77918	186040	136919
EP(C area)	ENSBTAP00000005296	ENSBTAG00000004051	0	408390	0	136130
EP(C area)	ENSBTAP00000049933	ENSBTAG00000003017	0	269080	126020	131700
EP(C area)	ENSBTAP00000019872	ENSBTAG00000014927	203760	187670	0	130477
EP(C area)	ENSBTAP00000022588	ENSBTAG00000016984	0	239500	146480	128660
EP(C area)	ENSBTAP00000023084	ENSBTAG00000017361	184870	192600	0	125823
EP(C area)	ENSBTAP00000022896	ENSBTAG00000017233	0	207950	168180	125377
EP(C area)	ENSBTAP00000013985	ENSBTAG00000010577	0	171790	200570	124120
EP(C area)	ENSBTAP00000039219	ENSBTAG00000007602	0	176740	179340	118693
EP(C area)	ENSBTAP00000040703	ENSBTAG00000018322	134900	0	210610	115170
EP(C area)	ENSBTAP00000025945	ENSBTAG00000019478	210620	74187	59682	114830
EP(C area)	ENSBTAP00000045408	ENSBTAG00000014262	144970	58430	138950	114117
EP(C area)	ENSBTAP00000008193	ENSBTAG00000006241	123610	216740	0	113450
EP(C area)	ENSBTAP00000052092	ENSBTAG00000017191	130960	104810	102290	112687
EP(C area)	ENSBTAP00000002852	ENSBTAG00000002203	0	0	337500	112500
EP(C area)	ENSBTAP00000042824	ENSBTAG00000007450	0	0	328800	109600
EP(C area)	ENSBTAP00000016989	ENSBTAG00000011616	0	97820	225170	107663
EP(C area)	ENSBTAP00000007177	ENSBTAG00000005455	0	87601	231630	106410
EP(C area)	ENSBTAP00000002297	ENSBTAG00000001752	0	95824	219800	105208
EP(C area)	ENSBTAP00000023783	ENSBTAG00000017894	0	205150	106970	104040
EP(C area)	ENSBTAP00000013726	ENSBTAG00000010395	0	35527	274990	103506
EP(C area)	ENSBTAP00000003599	ENSBTAG00000002769	0	0	308010	102670
EP(C area)	ENSBTAP00000053152	ENSBTAG00000043563	101000	61224	140700	100975
EP(C area)	ENSBTAP00000012331	ENSBTAG00000009368	268470	0	33264	100578
EP(C area)	ENSBTAP00000041778	ENSBTAG00000013631	167890	113420	0	93770
EP(C area)	ENSBTAP00000001266	ENSBTAG00000000957	0	0	280420	93473.3
EP(C area)	ENSBTAP00000000573	ENSBTAG00000000448	0	272900	0	90966.7
EP(C area)	ENSBTAP00000026785	ENSBTAG00000020108	0	272510	0	90836.7
EP(C area)	ENSBTAP00000017614	ENSBTAG00000013240	89450	60183	122330	90654.3
EP(C area)	ENSBTAP00000024799	ENSBTAG00000018639	119380	70655	78548	89527.7
EP(C area)	ENSBTAP00000002116	ENSBTAG00000001610	58150	89696	117570	88472
EP(C area)	ENSBTAP00000022455	ENSBTAG00000016882	0	263260	0	87753.3
EP(C area)	ENSBTAP00000027868	ENSBTAG00000020922	0	0	259800	86600
EP(C area)	ENSBTAP00000022133	ENSBTAG00000016640	252690	0	0	84230
EP(C area)	ENSBTAP00000041845	ENSBTAG00000031295	106580	142930	0	83170
EP(C area)	ENSBTAP00000002770	ENSBTAG00000002137	0	247190	0	82396.7
EP(C area)	ENSBTAP00000047095	ENSBTAG00000006242	0	0	246110	82036.7
EP(C area)	ENSBTAP00000018645	ENSBTAG00000014032	0	244370	0	81456.7
EP(C area)	ENSBTAP00000007993	ENSBTAG00000006082	56682	73779	111740	80733.7
EP(C area)	ENSBTAP00000050712	ENSBTAG00000012632	0	106900	132700	79866.7
EP(C area)	ENSBTAP00000028498	ENSBTAG00000021377	40414	25338	172710	79487.3
EP(C area)	ENSBTAP00000000246	ENSBTAG00000000207	87428	39377	109630	78811.7
EP(C area)	ENSBTAP00000018100	ENSBTAG00000013615	0	230130	0	76710
EP(C area)	ENSBTAP00000024101	ENSBTAG00000018108	0	221480	0	73826.7
EP(C area)	ENSBTAP00000019929	ENSBTAG00000014971	0	121590	98401	73330.3
EP(C area)	ENSBTAP00000021497	ENSBTAG00000016151	0	216330	0	72110
EP(C area)	ENSBTAP00000018998	ENSBTAG00000014299	214830	0	0	71610
EP(C area)	ENSBTAP00000021517	ENSBTAG00000016161	85685	0	102820	62835
EP(C area)	ENSBTAP00000005074	ENSBTAG00000003880	0	76282	107490	61257.3
EP(C area)	ENSBTAP00000008726	ENSBTAG00000006644	122800	58392	0	60397.3
EP(C area)	ENSBTAP00000020634	ENSBTAG00000015527	71603	0	95071	55558
EP(C area)	ENSBTAP00000014463	ENSBTAG00000010890	0	165800	0	55266.7
EP(C area)	ENSBTAP00000023082	ENSBTAG00000017358	0	126360	38770	55043.3
EP(C area)	ENSBTAP00000018925	ENSBTAG00000014238	0	94671	67085	53918.7
EP(C area)	ENSBTAP00000012886	ENSBTAG00000009770	161120	0	0	53706.7
EP(C area)	ENSBTAP00000000085	ENSBTAG00000000077	0	159930	0	53310
EP(C area)	ENSBTAP00000039319	ENSBTAG00000027506	0	157130	0	52376.7
EP(C area)	ENSBTAP00000017447	ENSBTAG00000013116	0	154580	0	51526.7
EP(C area)	ENSBTAP00000045766	ENSBTAG00000010945	46717	107350	0	51355.7
EP(C area)	ENSBTAP00000000541	ENSBTAG00000031688	153660	0	0	51220
EP(C area)	ENSBTAP00000038492	ENSBTAG00000039025	0	112140	38521	50220.3
EP(C area)	ENSBTAP00000000962	ENSBTAG00000000720	0	11444	130680	47374.7
EP(C area)	ENSBTAP00000021524	ENSBTAG00000016168	71656	62438	0	44698
EP(C area)	ENSBTAP00000039865	ENSBTAG00000027795	0	0	133130	44376.7
EP(C area)	ENSBTAP00000007519	ENSBTAG00000005718	31721	97653	0	43124.7
EP(C area)	ENSBTAP00000004272	ENSBTAG00000003300	0	129320	0	43106.7
EP(C area)	ENSBTAP00000026786	ENSBTAG00000020109	85107	20664	22850	42873.7
EP(C area)	ENSBTAP00000043333	ENSBTAG00000016211	0	65263	63278	42847
EP(C area)	ENSBTAP00000019583	ENSBTAG00000014718	99847	0	27588	42478.3
EP(C area)	ENSBTAP00000037616	ENSBTAG00000013127	0	51193	72702	41298.3
EP(C area)	ENSBTAP00000040894	ENSBTAG00000030650	0	0	120140	40046.7
EP(C area)	ENSBTAP00000016609	ENSBTAG00000012510	0	114430	0	38143.3
EP(C area)	ENSBTAP00000033188	ENSBTAG00000021024	112410	0	0	37470
EP(C area)	ENSBTAP00000011109	ENSBTAG00000008443	0	112310	0	37436.7
EP(C area)	ENSBTAP00000022772	ENSBTAG00000017131	98421	0	12798	37073
EP(C area)	ENSBTAP00000001290	ENSBTAG00000000974	0	106370	0	35456.7
EP(C area)	ENSBTAP00000037110	ENSBTAG00000026278	78118	0	18997	32371.7
EP(C area)	ENSBTAP00000027708	ENSBTAG00000020792	0	0	96135	32045
EP(C area)	ENSBTAP00000027246	ENSBTAG00000020446	0	0	92223	30741
EP(C area)	ENSBTAP00000029755	ENSBTAG00000022102	91783	0	0	30594.3
EP(C area)	ENSBTAP00000029099	ENSBTAG00000021829	0	0	88670	29556.7
EP(C area)	ENSBTAP00000010714	ENSBTAG00000008147	0	83448	0	27816
EP(C area)	ENSBTAP00000024373	ENSBTAG00000018317	24769	11816	46352	27645.7
EP(C area)	ENSBTAP00000024169	ENSBTAG00000018160	60089	0	22380	27489.7
EP(C area)	ENSBTAP00000027046	ENSBTAG00000020294	0	32426	49959	27461.7
EP(C area)	ENSBTAP00000011091	ENSBTAG00000008431	80348	0	0	26782.7
EP(C area)	ENSBTAP00000010198	ENSBTAG00000007757	0	72414	0	24138
EP(C area)	ENSBTAP00000042872	ENSBTAG00000015077	0	0	68354	22784.7
EP(C area)	ENSBTAP00000015635	ENSBTAG00000011770	0	67748	0	22582.7
EP(C area)	ENSBTAP00000045593	ENSBTAG00000034285	43913	10681	11562	22052
EP(C area)	ENSBTAP00000015885	ENSBTAG00000011971	40502	0	25599	22033.7
EP(C area)	ENSBTAP00000019346	ENSBTAG00000014553	0	0	64871	21623.7
EP(C area)	ENSBTAP00000045487	ENSBTAG00000007176	0	64671	0	21557
EP(C area)	ENSBTAP00000018330	ENSBTAG00000013773	0	63604	0	21201.3
EP(C area)	ENSBTAP00000035226	ENSBTAG00000016991	61453	0	0	20484.3
EP(C area)	ENSBTAP00000005452	ENSBTAG00000039178	57546	0	0	19182
EP(C area)	ENSBTAP00000040146	ENSBTAG00000027991	57490	0	0	19163.3
EP(C area)	ENSBTAP00000033452	ENSBTAG00000009698	0	35734	21444	19059.3
EP(C area)	ENSBTAP00000024348	ENSBTAG00000018295	0	52385	0	17461.7
EP(C area)	ENSBTAP00000016378	ENSBTAG00000012344	0	14330	37413	17247.7
EP(C area)	ENSBTAP00000004480	ENSBTAG00000003450	0	0	50501	16833.7
EP(C area)	ENSBTAP00000018774	ENSBTAG00000014127	0	27996	20874	16290
EP(C area)	ENSBTAP00000029362	ENSBTAG00000030174	0	48662	0	16220.7
EP(C area)	ENSBTAP00000030039	ENSBTAG00000007976	0	47436	0	15812
EP(C area)	ENSBTAP00000043087	ENSBTAG00000021091	0	43869	0	14623
EP(C area)	ENSBTAP00000005604	ENSBTAG00000004280	0	42501	0	14167
EP(C area)	ENSBTAP00000020677	ENSBTAG00000015562	28198	5773.4	7483.6	13818.3
EP(C area)	ENSBTAP00000037204	ENSBTAG00000001579	40165	0	0	13388.3
EP(C area)	ENSBTAP00000020484	ENSBTAG00000015414	0	36086	0	12028.7
EP(C area)	ENSBTAP00000019075	ENSBTAG00000014345	33763	0	0	11254.3
EP(C area)	ENSBTAP00000013207	ENSBTAG00000010013	0	31610	0	10536.7
EP(C area)	ENSBTAP00000044680	ENSBTAG00000033398	0	0	31330	10443.3
EP(C area)	ENSBTAP00000015834	ENSBTAG00000011934	0	28034	0	9344.67
EP(C area)	ENSBTAP00000011009	ENSBTAG00000008361	0	22269	0	7423
EP(C area)	ENSBTAP00000034568	ENSBTAG00000011382	19059	0	0	6353
EP(C area)	ENSBTAP00000013337	ENSBTAG00000010109	0	0	16624	5541.33
EP(C area)	ENSBTAP00000018403	ENSBTAG00000013854	4828.2	8009	2449.8	5095.67
EP(C area)	ENSBTAP00000018362	ENSBTAG00000013819	0	0	12307	4102.33
EP(C area)	ENSBTAP00000008826	ENSBTAG00000019708	0	5051.8	3999.6	3017.13

## Sheet: Total proteins in IC area (P)
Table S5 Total proteins identified in IC areas of P group
Biological sample name	EnsemblProteinID	EnsemblGeneID	LFQ Intensity of Sample 1	LFQ Intensity of Sample 2	LFQ Intensity of Sample 3	Average
EP(IC area)	ENSBTAP00000036954	ENSBTAG00000014614	4176700000	5685900000	5136200000	4999600000
EP(IC area)	ENSBTAP00000008132	ENSBTAG00000006189	3550400000	3863200000	3829100000	3.74757e+09
EP(IC area)	ENSBTAP00000022763	ENSBTAG00000017121	3148600000	2888000000	4059400000	3.36533e+09
EP(IC area)	ENSBTAP00000030179	ENSBTAG00000011190	2196600000	2555600000	2063800000	2272000000
EP(IC area)	ENSBTAP00000017420	ENSBTAG00000013103	2391100000	1789600000	1764300000	1.98167e+09
EP(IC area)	ENSBTAP00000053669	ENSBTAG00000026986	1380600000	2390700000	1905500000	1.89227e+09
EP(IC area)	ENSBTAP00000021273	ENSBTAG00000015988	1632900000	1850900000	1738500000	1.74077e+09
EP(IC area)	ENSBTAP00000008372	ENSBTAG00000025274	4014400000	317080000	358240000	1563240000
EP(IC area)	ENSBTAP00000018479	ENSBTAG00000030190	1041700000	1137800000	1119200000	1.09957e+09
EP(IC area)	ENSBTAP00000007041	ENSBTAG00000005353	1147900000	1082100000	977490000	1.06916e+09
EP(IC area)	ENSBTAP00000022034	ENSBTAG00000026417	1547200000	573670000	658570000	926480000
EP(IC area)	ENSBTAP00000043063	ENSBTAG00000038748	1317300000	869180000	509860000	898780000
EP(IC area)	ENSBTAP00000009564	ENSBTAG00000007273	871170000	618930000	900460000	7.96853e+08
EP(IC area)	ENSBTAP00000009469	ENSBTAG00000007196	641590000	799830000	794450000	745290000
EP(IC area)	ENSBTAP00000041616	ENSBTAG00000031160	725270000	523990000	790570000	6.79943e+08
EP(IC area)	ENSBTAP00000049867	ENSBTAG00000018255	617670000	709450000	659130000	6.62083e+08
EP(IC area)	ENSBTAP00000024572	ENSBTAG00000018463	591960000	632030000	584560000	602850000
EP(IC area)	ENSBTAP00000015668	ENSBTAG00000011802	462830000	626850000	614890000	568190000
EP(IC area)	ENSBTAP00000012740	ENSBTAG00000009665	512760000	472960000	636480000	5.40733e+08
EP(IC area)	ENSBTAP00000020080	ENSBTAG00000015089	535500000	621830000	457820000	5.38383e+08
EP(IC area)	ENSBTAP00000017710	ENSBTAG00000013315	269680000	416380000	870230000	5.18763e+08
EP(IC area)	ENSBTAP00000025663	ENSBTAG00000019269	470610000	529450000	511340000	503800000
EP(IC area)	ENSBTAP00000025951	ENSBTAG00000012003	429070000	472780000	422370000	4.41407e+08
EP(IC area)	ENSBTAP00000038184	ENSBTAG00000039992	373300000	458150000	446430000	425960000
EP(IC area)	ENSBTAP00000016499	ENSBTAG00000012409	385270000	353430000	515860000	4.18187e+08
EP(IC area)	ENSBTAP00000015883	ENSBTAG00000011969	398360000	405530000	380140000	3.94677e+08
EP(IC area)	ENSBTAP00000008207	ENSBTAG00000006253	179760000	618030000	376810000	3.91533e+08
EP(IC area)	ENSBTAP00000014304	ENSBTAG00000010799	362980000	335850000	371670000	3.56833e+08
EP(IC area)	ENSBTAP00000000673	ENSBTAG00000000522	278630000	332720000	381010000	3.30787e+08
EP(IC area)	ENSBTAP00000012655	ENSBTAG00000009615	228800000	394620000	364710000	3.29377e+08
EP(IC area)	ENSBTAP00000017912	ENSBTAG00000013468	289620000	365130000	285550000	3.13433e+08
EP(IC area)	ENSBTAP00000010661	ENSBTAG00000008103	297330000	294280000	272350000	2.87987e+08
EP(IC area)	ENSBTAP00000004560	ENSBTAG00000003505	252120000	343920000	251060000	2.82367e+08
EP(IC area)	ENSBTAP00000002145	ENSBTAG00000001638	285840000	270040000	252720000	2.69533e+08
EP(IC area)	ENSBTAP00000017366	ENSBTAG00000013060	461090000	205820000	98992000	2.55301e+08
EP(IC area)	ENSBTAP00000036487	ENSBTAG00000025868	239120000	282150000	237390000	2.52887e+08
EP(IC area)	ENSBTAP00000021569	ENSBTAG00000016208	234700000	254950000	262910000	2.50853e+08
EP(IC area)	ENSBTAP00000009264	ENSBTAG00000007043	224200000	216580000	254500000	231760000
EP(IC area)	ENSBTAP00000004079	ENSBTAG00000035998	247550000	203370000	231170000	2.27363e+08
EP(IC area)	ENSBTAP00000022854	ENSBTAG00000017196	229700000	180940000	238610000	2.16417e+08
EP(IC area)	ENSBTAP00000047927	ENSBTAG00000005957	4808200	127470000	507190000	2.13156e+08
EP(IC area)	ENSBTAP00000001034	ENSBTAG00000000778	207840000	194760000	228180000	210260000
EP(IC area)	ENSBTAP00000013737	ENSBTAG00000010402	216740000	211010000	201260000	209670000
EP(IC area)	ENSBTAP00000011675	ENSBTAG00000008866	61300000	214770000	352560000	2.09543e+08
EP(IC area)	ENSBTAP00000020036	ENSBTAG00000015053	194820000	196620000	210950000	2.00797e+08
EP(IC area)	ENSBTAP00000017500	ENSBTAG00000025441	179770000	233400000	189060000	2.00743e+08
EP(IC area)	ENSBTAP00000026358	ENSBTAG00000019782	209650000	175840000	211870000	199120000
EP(IC area)	ENSBTAP00000017839	ENSBTAG00000013411	196690000	204260000	181600000	1.94183e+08
EP(IC area)	ENSBTAP00000053644	ENSBTAG00000021879	159940000	221260000	185920000	189040000
EP(IC area)	ENSBTAP00000008225	ENSBTAG00000006270	171840000	199080000	159530000	1.76817e+08
EP(IC area)	ENSBTAP00000019385	ENSBTAG00000014567	193340000	177950000	159020000	176770000
EP(IC area)	ENSBTAP00000023581	ENSBTAG00000017733	174970000	196420000	147170000	1.72853e+08
EP(IC area)	ENSBTAP00000005553	ENSBTAG00000004240	113110000	132480000	272900000	172830000
EP(IC area)	ENSBTAP00000019318	ENSBTAG00000014534	151540000	191500000	174740000	1.72593e+08
EP(IC area)	ENSBTAP00000015248	ENSBTAG00000011473	135020000	193090000	152600000	1.60237e+08
EP(IC area)	ENSBTAP00000014883	ENSBTAG00000011207	98848000	239550000	138370000	1.58923e+08
EP(IC area)	ENSBTAP00000023709	ENSBTAG00000017834	154530000	173240000	146550000	1.58107e+08
EP(IC area)	ENSBTAP00000022744	ENSBTAG00000017122	155030000	150790000	168180000	158000000
EP(IC area)	ENSBTAP00000010082	ENSBTAG00000007662	146150000	148480000	178840000	1.57823e+08
EP(IC area)	ENSBTAP00000021328	ENSBTAG00000016024	129950000	158010000	178790000	1.55583e+08
EP(IC area)	ENSBTAP00000017835	ENSBTAG00000013406	146860000	109080000	205500000	1.53813e+08
EP(IC area)	ENSBTAP00000019411	ENSBTAG00000014583	162390000	128220000	162470000	1.51027e+08
EP(IC area)	ENSBTAP00000006167	ENSBTAG00000018137	178650000	120250000	153920000	150940000
EP(IC area)	ENSBTAP00000003376	ENSBTAG00000002608	165870000	196440000	75679000	1.45996e+08
EP(IC area)	ENSBTAP00000009158	ENSBTAG00000006969	155160000	128430000	151820000	1.45137e+08
EP(IC area)	ENSBTAP00000015694	ENSBTAG00000011824	157470000	125960000	149880000	1.44437e+08
EP(IC area)	ENSBTAP00000022919	ENSBTAG00000017246	116730000	141750000	169290000	142590000
EP(IC area)	ENSBTAP00000004635	ENSBTAG00000003564	136510000	146150000	144970000	1.42543e+08
EP(IC area)	ENSBTAP00000007526	ENSBTAG00000005726	116720000	117780000	188020000	140840000
EP(IC area)	ENSBTAP00000044619	ENSBTAG00000001601	144400000	126150000	135810000	1.35453e+08
EP(IC area)	ENSBTAP00000028988	ENSBTAG00000021746	135980000	123230000	145340000	134850000
EP(IC area)	ENSBTAP00000024641	ENSBTAG00000018513	93519000	149010000	161220000	134583000
EP(IC area)	ENSBTAP00000014894	ENSBTAG00000011215	119310000	138160000	132560000	130010000
EP(IC area)	ENSBTAP00000004615	ENSBTAG00000003548	120410000	116900000	149480000	128930000
EP(IC area)	ENSBTAP00000008877	ENSBTAG00000006745	100890000	198020000	82169000	1.27026e+08
EP(IC area)	ENSBTAP00000051130	ENSBTAG00000022635	191460000	37347000	149590000	1.26132e+08
EP(IC area)	ENSBTAP00000046733	ENSBTAG00000035429	58170000	28357000	271140000	1.19222e+08
EP(IC area)	ENSBTAP00000022210	ENSBTAG00000016708	115190000	123100000	113160000	117150000
EP(IC area)	ENSBTAP00000017783	ENSBTAG00000013369	140930000	114730000	83090000	1.12917e+08
EP(IC area)	ENSBTAP00000004364	ENSBTAG00000003362	119180000	98592000	111720000	1.09831e+08
EP(IC area)	ENSBTAP00000039506	ENSBTAG00000001027	119350000	98236000	108690000	1.08759e+08
EP(IC area)	ENSBTAP00000007442	ENSBTAG00000005664	96052000	100920000	125510000	107494000
EP(IC area)	ENSBTAP00000003259	ENSBTAG00000002507	103510000	117790000	99579000	1.0696e+08
EP(IC area)	ENSBTAP00000025418	ENSBTAG00000019081	88236000	131930000	95152000	105106000
EP(IC area)	ENSBTAP00000017863	ENSBTAG00000013424	88270000	100950000	121360000	1.03527e+08
EP(IC area)	ENSBTAP00000028162	ENSBTAG00000021131	83786000	106090000	120640000	1.03505e+08
EP(IC area)	ENSBTAP00000011616	ENSBTAG00000022520	96522000	99454000	112980000	1.02985e+08
EP(IC area)	ENSBTAP00000023627	ENSBTAG00000017765	79063000	79244000	140370000	99559000
EP(IC area)	ENSBTAP00000024448	ENSBTAG00000018373	93418000	93228000	106240000	9.76287e+07
EP(IC area)	ENSBTAP00000041906	ENSBTAG00000009462	98738000	105040000	88842000	97540000
EP(IC area)	ENSBTAP00000026725	ENSBTAG00000020056	97440000	78658000	111750000	9.59493e+07
EP(IC area)	ENSBTAP00000026118	ENSBTAG00000019603	100580000	84906000	91602000	9.23627e+07
EP(IC area)	ENSBTAP00000024107	ENSBTAG00000018115	100360000	82362000	84742000	8.91547e+07
EP(IC area)	ENSBTAP00000012519	ENSBTAG00000009513	102030000	90758000	73188000	8.86587e+07
EP(IC area)	ENSBTAP00000001613	ENSBTAG00000001219	123310000	90661000	47988000	8.73197e+07
EP(IC area)	ENSBTAP00000018540	ENSBTAG00000013952	83078000	77702000	97814000	86198000
EP(IC area)	ENSBTAP00000007481	ENSBTAG00000005694	62227000	108130000	87015000	8.57907e+07
EP(IC area)	ENSBTAP00000005581	ENSBTAG00000004258	99980000	75326000	81355000	8.55537e+07
EP(IC area)	ENSBTAP00000044376	ENSBTAG00000033190	92629000	83580000	75575000	83928000
EP(IC area)	ENSBTAP00000002944	ENSBTAG00000002278	60138000	105420000	85625000	8.37277e+07
EP(IC area)	ENSBTAP00000019719	ENSBTAG00000014809	75392000	73591000	101740000	8.35743e+07
EP(IC area)	ENSBTAP00000009699	ENSBTAG00000007375	107680000	69109000	70996000	82595000
EP(IC area)	ENSBTAP00000013663	ENSBTAG00000010347	82663000	68044000	96145000	82284000
EP(IC area)	ENSBTAP00000015049	ENSBTAG00000011324	90567000	89838000	65143000	8.18493e+07
EP(IC area)	ENSBTAP00000016708	ENSBTAG00000012586	76443000	90930000	74743000	8.07053e+07
EP(IC area)	ENSBTAP00000010925	ENSBTAG00000008300	81642000	82318000	74695000	7.95517e+07
EP(IC area)	ENSBTAP00000003645	ENSBTAG00000002816	78619000	47017000	109880000	7.85053e+07
EP(IC area)	ENSBTAP00000002071	ENSBTAG00000001580	56465000	73482000	93348000	7.44317e+07
EP(IC area)	ENSBTAP00000015881	ENSBTAG00000011966	67801000	70840000	81973000	73538000
EP(IC area)	ENSBTAP00000038329	ENSBTAG00000026917	69353000	81403000	66074000	7.22767e+07
EP(IC area)	ENSBTAP00000048368	ENSBTAG00000007606	51872000	72329000	89388000	7.11963e+07
EP(IC area)	ENSBTAP00000020326	ENSBTAG00000015285	71375000	75300000	63316000	69997000
EP(IC area)	ENSBTAP00000006992	ENSBTAG00000005316	76093000	63167000	69363000	69541000
EP(IC area)	ENSBTAP00000032110	ENSBTAG00000001553	46791000	73368000	88002000	69387000
EP(IC area)	ENSBTAP00000000289	ENSBTAG00000000236	57911000	63781000	81497000	6.77297e+07
EP(IC area)	ENSBTAP00000027339	ENSBTAG00000020518	92822000	56734000	51425000	6.69937e+07
EP(IC area)	ENSBTAP00000028239	ENSBTAG00000021191	69310000	61163000	69046000	6.65063e+07
EP(IC area)	ENSBTAP00000019854	ENSBTAG00000014912	52953000	74269000	70004000	65742000
EP(IC area)	ENSBTAP00000000929	ENSBTAG00000010763	56058	197080000	57663	6.57312e+07
EP(IC area)	ENSBTAP00000003192	ENSBTAG00000030974	64874000	61846000	67824000	64848000
EP(IC area)	ENSBTAP00000022378	ENSBTAG00000016822	60623000	60736000	72711000	64690000
EP(IC area)	ENSBTAP00000009208	ENSBTAG00000006995	55871000	72934000	65047000	6.46173e+07
EP(IC area)	ENSBTAP00000001187	ENSBTAG00000000894	69300000	63825000	60510000	64545000
EP(IC area)	ENSBTAP00000020395	ENSBTAG00000015327	61706000	66339000	64363000	64136000
EP(IC area)	ENSBTAP00000009531	ENSBTAG00000007244	55961000	61811000	74049000	6.39403e+07
EP(IC area)	ENSBTAP00000001108	ENSBTAG00000000836	51568000	80842000	57393000	6.32677e+07
EP(IC area)	ENSBTAP00000053553	ENSBTAG00000039684	45236000	67389000	77061000	6.32287e+07
EP(IC area)	ENSBTAP00000020111	ENSBTAG00000015114	62721000	63657000	62917000	6.30983e+07
EP(IC area)	ENSBTAP00000021304	ENSBTAG00000016007	58883000	69266000	57341000	61830000
EP(IC area)	ENSBTAP00000022299	ENSBTAG00000016764	66213000	58747000	60182000	61714000
EP(IC area)	ENSBTAP00000033386	ENSBTAG00000013718	64619000	65216000	52106000	60647000
EP(IC area)	ENSBTAP00000013082	ENSBTAG00000009902	57504000	57401000	65236000	60047000
EP(IC area)	ENSBTAP00000048113	ENSBTAG00000037677	60798000	50078000	69232000	60036000
EP(IC area)	ENSBTAP00000022411	ENSBTAG00000016846	67430000	42064000	67901000	5.91317e+07
EP(IC area)	ENSBTAP00000032864	ENSBTAG00000012697	43147000	64505000	67862000	5.85047e+07
EP(IC area)	ENSBTAP00000002326	ENSBTAG00000001777	42913000	79961000	50435000	5.77697e+07
EP(IC area)	ENSBTAP00000006450	ENSBTAG00000004905	38756000	67558000	63130000	5.64813e+07
EP(IC area)	ENSBTAP00000020299	ENSBTAG00000015260	72700000	29442000	66736000	5.62927e+07
EP(IC area)	ENSBTAP00000000259	ENSBTAG00000000215	52544000	43124000	70221000	5.52963e+07
EP(IC area)	ENSBTAP00000002508	ENSBTAG00000001928	51731000	50146000	59705000	5.38607e+07
EP(IC area)	ENSBTAP00000018092	ENSBTAG00000013607	100750000	40135000	18554000	5.31463e+07
EP(IC area)	ENSBTAP00000021256	ENSBTAG00000015978	47040000	39899000	71955000	5.29647e+07
EP(IC area)	ENSBTAP00000008431	ENSBTAG00000006429	64673000	40190000	52577000	52480000
EP(IC area)	ENSBTAP00000022979	ENSBTAG00000017280	48430000	35631000	71055000	5.17053e+07
EP(IC area)	ENSBTAP00000053095	ENSBTAG00000003758	56170000	46980000	51655000	5.16017e+07
EP(IC area)	ENSBTAP00000005146	ENSBTAG00000003942	48405000	52027000	53146000	5.11927e+07
EP(IC area)	ENSBTAP00000028757	ENSBTAG00000021580	45216000	51360000	54747000	50441000
EP(IC area)	ENSBTAP00000023751	ENSBTAG00000017869	39028000	58789000	53469000	5.04287e+07
EP(IC area)	ENSBTAP00000019970	ENSBTAG00000015000	49874000	55585000	44386000	4.99483e+07
EP(IC area)	ENSBTAP00000014585	ENSBTAG00000010991	46741000	52544000	50454000	49913000
EP(IC area)	ENSBTAP00000022272	ENSBTAG00000016750	43507000	49725000	55543000	4.95917e+07
EP(IC area)	ENSBTAP00000020512	ENSBTAG00000015434	44854000	45594000	57114000	4.91873e+07
EP(IC area)	ENSBTAP00000043357	ENSBTAG00000032456	31409000	41490000	73303000	48734000
EP(IC area)	ENSBTAP00000007943	ENSBTAG00000006045	57820000	34148000	53829000	48599000
EP(IC area)	ENSBTAP00000028263	ENSBTAG00000021211	36110000	54894000	53394000	4.81327e+07
EP(IC area)	ENSBTAP00000012837	ENSBTAG00000009735	38697000	50566000	55109000	48124000
EP(IC area)	ENSBTAP00000032779	ENSBTAG00000002108	49532000	33638000	58904000	47358000
EP(IC area)	ENSBTAP00000049262	ENSBTAG00000013113	48415000	51238000	38649000	4.61007e+07
EP(IC area)	ENSBTAP00000029090	ENSBTAG00000014490	36071000	53374000	46041000	45162000
EP(IC area)	ENSBTAP00000004751	ENSBTAG00000003642	35060000	64702000	33477000	44413000
EP(IC area)	ENSBTAP00000015996	ENSBTAG00000012062	47310000	43467000	42192000	44323000
EP(IC area)	ENSBTAP00000021719	ENSBTAG00000016328	39272000	43338000	49355000	4.39883e+07
EP(IC area)	ENSBTAP00000015828	ENSBTAG00000011922	47661000	47967000	36158000	4.39287e+07
EP(IC area)	ENSBTAP00000016093	ENSBTAG00000012125	44898000	37630000	47046000	4.31913e+07
EP(IC area)	ENSBTAP00000024155	ENSBTAG00000038604	56823000	25047000	46569000	42813000
EP(IC area)	ENSBTAP00000017995	ENSBTAG00000013533	44070000	39554000	43535000	4.23863e+07
EP(IC area)	ENSBTAP00000046374	ENSBTAG00000014766	34929000	37472000	53946000	4.21157e+07
EP(IC area)	ENSBTAP00000042551	ENSBTAG00000014295	37065000	41769000	46657000	4.18303e+07
EP(IC area)	ENSBTAP00000028188	ENSBTAG00000021151	38999000	42725000	42944000	41556000
EP(IC area)	ENSBTAP00000017497	ENSBTAG00000013162	42220000	38060000	43661000	4.13137e+07
EP(IC area)	ENSBTAP00000017775	ENSBTAG00000013363	43148000	36281000	43667000	41032000
EP(IC area)	ENSBTAP00000023373	ENSBTAG00000017574	32563000	21783000	67379000	40575000
EP(IC area)	ENSBTAP00000027511	ENSBTAG00000020645	27630000	46194000	47324000	4.03827e+07
EP(IC area)	ENSBTAP00000041860	ENSBTAG00000002953	38512000	34269000	45378000	3.93863e+07
EP(IC area)	ENSBTAP00000008146	ENSBTAG00000006202	27242000	42985000	47498000	3.92417e+07
EP(IC area)	ENSBTAP00000009723	ENSBTAG00000007397	34334000	60039000	22650000	3.90077e+07
EP(IC area)	ENSBTAP00000022782	ENSBTAG00000017143	43387000	32343000	39633000	3.84543e+07
EP(IC area)	ENSBTAP00000041398	ENSBTAG00000030979	43400000	32543000	38906000	38283000
EP(IC area)	ENSBTAP00000049383	ENSBTAG00000008985	35901000	39204000	39687000	38264000
EP(IC area)	ENSBTAP00000017722	ENSBTAG00000013327	33687000	44846000	35986000	38173000
EP(IC area)	ENSBTAP00000002674	ENSBTAG00000002068	32822000	43980000	37480000	38094000
EP(IC area)	ENSBTAP00000008386	ENSBTAG00000006396	34764000	42199000	37172000	38045000
EP(IC area)	ENSBTAP00000003094	ENSBTAG00000002391	57794000	31425000	24636000	3.79517e+07
EP(IC area)	ENSBTAP00000031493	ENSBTAG00000003408	41251000	46920000	25327000	3.78327e+07
EP(IC area)	ENSBTAP00000007933	ENSBTAG00000006039	27828000	50101000	35285000	37738000
EP(IC area)	ENSBTAP00000006383	ENSBTAG00000004855	30888000	39264000	41580000	37244000
EP(IC area)	ENSBTAP00000027913	ENSBTAG00000020959	44882000	27267000	39319000	37156000
EP(IC area)	ENSBTAP00000029348	ENSBTAG00000022004	39475000	39472000	31506000	3.68177e+07
EP(IC area)	ENSBTAP00000011146	ENSBTAG00000008471	27849000	40161000	42424000	3.68113e+07
EP(IC area)	ENSBTAP00000005327	ENSBTAG00000004077	36677000	29709000	43546000	36644000
EP(IC area)	ENSBTAP00000019573	ENSBTAG00000014707	33134000	34946000	40796000	36292000
EP(IC area)	ENSBTAP00000033996	ENSBTAG00000017852	34947000	31720000	41813000	36160000
EP(IC area)	ENSBTAP00000011795	ENSBTAG00000020116	31927000	35938000	40526000	3.61303e+07
EP(IC area)	ENSBTAP00000004410	ENSBTAG00000003401	36820000	41286000	29842000	3.59827e+07
EP(IC area)	ENSBTAP00000034086	ENSBTAG00000024561	22908000	16272000	67651000	3.56103e+07
EP(IC area)	ENSBTAP00000024782	ENSBTAG00000037377	44507000	27403000	34864000	3.55913e+07
EP(IC area)	ENSBTAP00000009261	ENSBTAG00000007041	37156000	39061000	30100000	35439000
EP(IC area)	ENSBTAP00000050955	ENSBTAG00000038047	39801000	16615000	49540000	3.53187e+07
EP(IC area)	ENSBTAP00000011521	ENSBTAG00000008743	36011000	29981000	39644000	35212000
EP(IC area)	ENSBTAP00000009998	ENSBTAG00000007605	25112000	19410000	60358000	34960000
EP(IC area)	ENSBTAP00000014091	ENSBTAG00000010661	34779000	36862000	32375000	34672000
EP(IC area)	ENSBTAP00000003559	ENSBTAG00000002745	37706000	37665000	28484000	3.46183e+07
EP(IC area)	ENSBTAP00000001646	ENSBTAG00000001246	27127000	38833000	36368000	3.41093e+07
EP(IC area)	ENSBTAP00000023122	ENSBTAG00000017389	31878000	36089000	34305000	3.40907e+07
EP(IC area)	ENSBTAP00000017251	ENSBTAG00000012975	34654000	27422000	40117000	3.40643e+07
EP(IC area)	ENSBTAP00000048569	ENSBTAG00000014628	22351000	32045000	47078000	3.38247e+07
EP(IC area)	ENSBTAP00000037506	ENSBTAG00000009887	26963000	39805000	34443000	33737000
EP(IC area)	ENSBTAP00000023642	ENSBTAG00000017779	37230000	27633000	36227000	3.36967e+07
EP(IC area)	ENSBTAP00000018741	ENSBTAG00000014093	36618000	30826000	32568000	3.33373e+07
EP(IC area)	ENSBTAP00000041055	ENSBTAG00000013627	29425000	28400000	41827000	3.32173e+07
EP(IC area)	ENSBTAP00000016410	ENSBTAG00000012365	23146000	41863000	31523000	3.21773e+07
EP(IC area)	ENSBTAP00000010022	ENSBTAG00000007622	36143000	31594000	28486000	3.20743e+07
EP(IC area)	ENSBTAP00000021049	ENSBTAG00000015839	25008000	35580000	34886000	3.18247e+07
EP(IC area)	ENSBTAP00000015716	ENSBTAG00000011843	38016000	24351000	32796000	31721000
EP(IC area)	ENSBTAP00000009715	ENSBTAG00000007390	30915000	32784000	31317000	31672000
EP(IC area)	ENSBTAP00000012866	ENSBTAG00000009757	29728000	32433000	32516000	31559000
EP(IC area)	ENSBTAP00000031070	ENSBTAG00000009841	31008000	34107000	29162000	3.14257e+07
EP(IC area)	ENSBTAP00000006139	ENSBTAG00000004679	30241000	28412000	35249000	3.13007e+07
EP(IC area)	ENSBTAP00000012357	ENSBTAG00000009389	28811000	30253000	33642000	30902000
EP(IC area)	ENSBTAP00000014086	ENSBTAG00000010658	23035000	31868000	37262000	3.07217e+07
EP(IC area)	ENSBTAP00000013112	ENSBTAG00000009939	28121000	32290000	31641000	30684000
EP(IC area)	ENSBTAP00000042130	ENSBTAG00000016598	34612000	27648000	29074000	3.04447e+07
EP(IC area)	ENSBTAP00000017988	ENSBTAG00000013527	31972000	26634000	32057000	30221000
EP(IC area)	ENSBTAP00000016514	ENSBTAG00000012447	26253000	31529000	32719000	30167000
EP(IC area)	ENSBTAP00000024902	ENSBTAG00000007343	21004000	41490000	27443000	29979000
EP(IC area)	ENSBTAP00000020690	ENSBTAG00000015571	29605000	23947000	36175000	29909000
EP(IC area)	ENSBTAP00000015889	ENSBTAG00000011975	33700000	21057000	34209000	2.96553e+07
EP(IC area)	ENSBTAP00000011559	ENSBTAG00000021039	24876000	21157000	41682000	2.92383e+07
EP(IC area)	ENSBTAP00000011612	ENSBTAG00000008817	26323000	24861000	36085000	2.90897e+07
EP(IC area)	ENSBTAP00000024092	ENSBTAG00000018101	34561000	16898000	34963000	2.88073e+07
EP(IC area)	ENSBTAP00000017580	ENSBTAG00000013208	33595000	28179000	24243000	2.86723e+07
EP(IC area)	ENSBTAP00000040521	ENSBTAG00000003530	27299000	29578000	29118000	28665000
EP(IC area)	ENSBTAP00000022835	ENSBTAG00000017183	26575000	40050000	19030000	2.85517e+07
EP(IC area)	ENSBTAP00000005730	ENSBTAG00000004371	22343000	42641000	20666000	28550000
EP(IC area)	ENSBTAP00000049910	ENSBTAG00000040116	22249000	8658000	54570000	2.84923e+07
EP(IC area)	ENSBTAP00000010351	ENSBTAG00000007867	30769000	20994000	32926000	2.82297e+07
EP(IC area)	ENSBTAP00000049470	ENSBTAG00000001271	27114000	29445000	27869000	2.81427e+07
EP(IC area)	ENSBTAP00000009965	ENSBTAG00000013343	12827000	45990000	24377000	2.77313e+07
EP(IC area)	ENSBTAP00000016712	ENSBTAG00000012589	27025000	28726000	27353000	2.77013e+07
EP(IC area)	ENSBTAP00000044281	ENSBTAG00000033117	16927000	8419900	56586000	2.7311e+07
EP(IC area)	ENSBTAP00000012872	ENSBTAG00000009761	32359000	24273000	25233000	2.72883e+07
EP(IC area)	ENSBTAP00000017177	ENSBTAG00000012927	27156000	28578000	25559000	2.70977e+07
EP(IC area)	ENSBTAP00000044733	ENSBTAG00000012778	30528000	23845000	26820000	2.70643e+07
EP(IC area)	ENSBTAP00000021956	ENSBTAG00000016516	22059000	25836000	32506000	2.68003e+07
EP(IC area)	ENSBTAP00000021529	ENSBTAG00000016174	23053000	22681000	33061000	26265000
EP(IC area)	ENSBTAP00000010159	ENSBTAG00000007725	28347000	21718000	26189000	25418000
EP(IC area)	ENSBTAP00000015166	ENSBTAG00000011412	24535000	18106000	33562000	25401000
EP(IC area)	ENSBTAP00000003962	ENSBTAG00000005620	22753000	23722000	28705000	25060000
EP(IC area)	ENSBTAP00000041066	ENSBTAG00000004651	30542000	21887000	22498000	2.49757e+07
EP(IC area)	ENSBTAP00000017232	ENSBTAG00000012962	24602000	24406000	23711000	2.42397e+07
EP(IC area)	ENSBTAP00000053001	ENSBTAG00000011327	27897000	12035000	31563000	2.38317e+07
EP(IC area)	ENSBTAP00000052015	ENSBTAG00000015910	20977000	28786000	21692000	2.38183e+07
EP(IC area)	ENSBTAP00000024458	ENSBTAG00000018382	25167000	25485000	20478000	23710000
EP(IC area)	ENSBTAP00000024825	ENSBTAG00000018656	19719000	25878000	25145000	2.35807e+07
EP(IC area)	ENSBTAP00000009440	ENSBTAG00000007172	22079000	26385000	21906000	2.34567e+07
EP(IC area)	ENSBTAP00000008335	ENSBTAG00000006354	45379000	21905000	2558500	2.32808e+07
EP(IC area)	ENSBTAP00000001463	ENSBTAG00000001105	15316000	29574000	24345000	2.30783e+07
EP(IC area)	ENSBTAP00000021651	ENSBTAG00000016278	24334000	17468000	26447000	2.27497e+07
EP(IC area)	ENSBTAP00000026183	ENSBTAG00000019648	23569000	22073000	22460000	2.27007e+07
EP(IC area)	ENSBTAP00000034542	ENSBTAG00000023907	19285000	16199000	32612000	2.26987e+07
EP(IC area)	ENSBTAP00000029553	ENSBTAG00000001332	21521000	25031000	21481000	2.26777e+07
EP(IC area)	ENSBTAP00000024299	ENSBTAG00000018258	15851000	25301000	26753000	22635000
EP(IC area)	ENSBTAP00000010928	ENSBTAG00000008303	21370000	22081000	24408000	2.26197e+07
EP(IC area)	ENSBTAP00000051256	ENSBTAG00000039163	33646000	1688700	32358000	2.25642e+07
EP(IC area)	ENSBTAP00000015873	ENSBTAG00000011960	23827000	35288000	8500400	2.25385e+07
EP(IC area)	ENSBTAP00000039209	ENSBTAG00000027446	20694000	22743000	23907000	22448000
EP(IC area)	ENSBTAP00000033771	ENSBTAG00000013472	28357000	16002000	22357000	2.22387e+07
EP(IC area)	ENSBTAP00000000683	ENSBTAG00000000524	21588000	18130000	26676000	2.21313e+07
EP(IC area)	ENSBTAP00000016122	ENSBTAG00000012152	20046000	15376000	30862000	2.20947e+07
EP(IC area)	ENSBTAP00000005983	ENSBTAG00000004554	17325000	17950000	29692000	2.16557e+07
EP(IC area)	ENSBTAP00000007345	ENSBTAG00000005597	23354000	15841000	25532000	2.15757e+07
[truncated: 1,303 more rows]

## Sheet: P vs.NP In C areas (P<0.05)
Table S6 Differentially expressed proteins in C area for the comparison of SEP vs.FEP (P<0.05)
[truncated: 95 more rows]

[truncated: 4 more sheets: P vs.NP In IC areas (P<0.05), C vs. IC areas For NP (P<0.05), C vs.IC areas For P (P<0.05), List Of Total Peptides ]
